# Supplementary material for: A static analysis approach for Android permission-based malware detection systems
Source: PLoS One. 2021 Sep 30;16(9):e0257968. doi: 10.1371/journal.pone.0257968 (PMC8483345; doi:10.1371/journal.pone.0257968)
Supplement: S1 Data — (ZIP) [file pone.0257968.s001.zip]

Archive with 5 entries (4 files):
- Data in brief/
- Data in brief/5000_drebin.csv
- Data in brief/benign_5000.csv
- Data in brief/drebin_full_family.csv
- Data in brief/list of permission.csv
