# Supplementary material for: A static analysis approach for Android permission-based malware detection systems
Source: PLoS One. 2021 Sep 30;16(9):e0257968. doi: 10.1371/journal.pone.0257968 (PMC8483345; doi:10.1371/journal.pone.0257968)
Supplement: S1 Data — (ZIP) [file pone.0257968.s001.zip › Data in brief/drebin_full_family.csv]

sha256	v_total	total	positive	date	sha1	md5	family
00002d74a9faa53f5199c910b652ef09d3a7f6bd42b693755a233635c3ffb0f4	33	53	1	6/30/2016 3:11	b4f9cbb68bc1ceba67784bfb4993094b0f752b09	06b18d4daf44082e9d9b0fe44612b1ba	GinMaster
0000764713b286cfe7e8e76c7038c92312977712d9c5a86d504be54f3c1d025a	41	50	1	6/30/2016 14:55	241bdebfb5f0c2c49a61031e06ac6abfcdfffa21	c7a616849372467d03e51022a31b857a	Opfake
00088e191503bbfbd5c56a789a71e8c718e42ea422ec73c760ee2de489e02b2e	29	50	1	6/30/2016 6:31	7f4096517352a8883172b4d4e6ce25c2bceb08f3	8a0d2a6b55a43f6ab0ab41ae38342af3	FakeInstaller
000a067df9235aea987cd1e6b7768bcc1053e640b267c5b1f0deefc18be5dbe1	38	57	1	6/29/2016 2:41	991078b81a8f98cf2f9e9a89303ed898dbe1bf0b	ac926221a2c45f4b3f8721400341ceb0	Boxer
000e0948176bdec2b6e19d0f03e23f37910676a9b7e7709954614bac79269c36	38	56	1	6/29/2016 7:53	736df724e1f4d90a4cb1b3e5b16e054382a926c3	438ec40dbc9cbb62878c1ad46a03fcb0	Jifake
0015ae7c27688d45f79170dcea16131ce557912a1a0c5f3b6b0465ee0774a452	37	50	1	6/30/2016 8:52	d19be71348f28529b64d366e04c076b43314b26e	1cf660303734c47286ca7b57954ba058	DroidKungFu
001e0f67b5bb9ddab14facbef94791eaed0eb939bcb651d19dafd0e2a05d8178	36	50	1	6/30/2016 6:31	0b6cac1d3b2408748afaf5dbe807f29ef4e0375b	b3fdbe35e3db8afd79672fd7529fe26e	DroidKungFu
0025f94ed7defb1f063b30463612f6795c0c5aa0786d51f49722e17962d2bae2	22	50	1	7/1/2016 4:57	8591995cb6aa510f4d53fd0cfad536e0632b2e50	5006b4c63570e3c7b8b42523b452af52	SMSreg
002fb7803cd8c0549bc7eb023458618520a3f0939e6ece1235a296491a7a1383	27	50	1	6/30/2016 6:33	d3fc4ccb01465ef4bba05b1b41fcde77260493bc	2839f25511fc886011534b6d2f5bdf2e	Gappusin
003585f856a2a322e4a7a989a2bff0eb62e025aa9d2bcec53742f82c76d592e9	36	50	1	6/30/2016 6:33	31a5cfa15ce0934968ba84c5bd07dc239dbb9ae6	e898ea9f47c2b786462136f11e0dd3fb	FakeInstaller
00453ca8895fd43a2509e3b731ceef37a337fe61a36db3ece0f2952e3edeebc8	35	50	1	7/1/2016 9:08	9fae35434352a39c902fee7bbe91e8fa0cacc130	ffa5bd02c09f16a5faafa60c7b6d73d9	FakeInstaller
00461a5a92a73864d9c9ce51b501583c5ebeeb0434fd8d4ea8d613a20eb8a805	34	50	1	6/30/2016 6:35	86de5e7e880a1a62b14c0eae73fe0ca633621e60	5392e641b556f756172346de7477ebb7	Nyleaker
004928e699609da4193131777e10cd2ce30c449031e37175ddfbed7ec8009598	33	53	1	6/30/2016 6:35	51cf1a755ba77a1b83671556730924ea8c6f89b7	2ee5ae4cfc777d52ff576000b63a662f	Kmin
004b3862f816f35464fe8f1e45d56628b299d32b25f47ed4d308251f4b250d19	41	55	1	6/29/2016 9:10	0957e94812caf6878f04669931d56c24205bb113	bff31529a9f4d5a1ccf1b54d7230001c	Opfake
004d92fbf197f97658f817f0d7ca7219729db23b8211a18f3c5a2bc0120e4c0d	36	50	1	7/1/2016 6:32	e516d803a53578a99512f973614127fd616bd45d	af8eb7dbb0532342e35c3e90693b4a4c	FakeInstaller
004f4036e4d94a94e9bdee477871b9e8f6b856ca6fb19f2d65d2268fb74a501c	35	53	1	6/29/2016 9:10	23b1b78be46cea6c74f08f2e7c007fe9ab7c4d56	5b26d7ac2529b1dfac5ccf4b090ef2d3	Raden
005b46f64c266bc14ced91703b28c2411f2f4e4e19cae9f3883d385cb27d7642	34	49	1	6/30/2016 5:32	38a1dfd7228dd2a3d85a3445c6fc53bbed04cd3d	eb6d60e82681f0d7d2916d3c6d3d6b24	FakeInstaller
005b6377f2e5c52d85d3850ee9ea10fba8287334671577a2292fd844ffc5dda1	35	50	1	6/30/2016 6:36	29753f250cb44e69dab7842f8248a3805c431f5a	11bb47719fcb4533a0d52b762e0f0be7	FakeRun
005ec0b94643dbdb4258a4c27851ba4f8cb9694d7fb6a8457d7f2578692a9a42	32	49	1	6/30/2016 5:32	6d9ab44870a4738a2bf0dce8053814d6f410ef1a	e50a931f90db6ca771ef0fecede1a704	GinMaster
00621e015191863041e78726b863b7e1374b17fda690367878d1272b0e44b232	37	50	1	6/30/2016 6:36	873be3e41df89cd1441eab588b0f8ea75427f681	2573c404acf459c1e11f5124c1a75073	DroidKungFu
00696116790f5c398de19e9184da0b32ac011bc30e9c18e14ca8ffd2c3dec7b8	37	49	1	6/30/2016 6:38	0b921a28b23ad4931a04f326f4ff703443cf7fdd	951257fbec53011fa39826537bb6403e	FakeInstaller
00725fec93b53efbfb3d63d609b25cd2e630c42357b4dac15ecb775ebcc65a0c	35	50	1	6/30/2016 13:40	44c8d6c1bdc3b2375556755f51f75868b4760cd9	524c298d1dd4920e0c51e2ff395144f2	GinMaster
0080470cca6e2459852d2e39a0d8943a9b03b3f31cebcc61e8a2c738ad09a53a	35	49	1	6/30/2016 6:38	3f2e4bd67bf762c9ef4dae662b10d07c2f6fac2d	e0dcfd42ff0b337ef7c9b7be2cce0792	FakeInstaller
008cd5abdf32debe0be75b66bf0bcde08c96e62cf77b4fc857ad0b201fcab808	37	49	1	6/30/2016 6:40	516d0974364bd1a1ccb99d7ea1d4c8d549d4565e	7d20cc29f419f362e5943ea8a8ae32ba	DroidKungFu
00c8de6b31090c32b65f8c30d7227488d2bce5353b31bedf5461419ff463072d	38	56	1	7/1/2016 2:42	e54060e9c504726da244fdc9f02523d4a6287c55	25056627e693a2e83da0577c1ede2ac5	FakeInstaller
00ceaa5f8f9be7a9ce5ffe96b5b6fb2e7e73ad87c2f023db9fa399c40ac59b62	35	57	1	6/29/2016 2:41	d0a0568d4e379a3ae03659c219878c5122c796fe	76e340cabf73dc674398f29edcf00ea5	Plankton
00cf11a8b905e891a454e5b3fcae41f3ed405e3c5d0f9c1fce310de4a88c42d0	35	50	1	7/1/2016 4:57	5b9342ee108dfdc27240143b2ab6cf79f7fd04fd	521f1f526736991b0a19ac730c8d7ec1	DroidKungFu
00d878739873b7ef94786acbd3fa334f3c038e1b0370e2428cb476d836fb9b2c	39	57	1	6/29/2016 2:43	02c235ecf10fdba3afff584f6591a2959c18ec1c	0fda2efbe13b3ecde9562a4f1d7e19cb	DroidKungFu
00e22cd46231f1f930e5a7ceb0f1a4f7cf600102db85e55c9e31da95dae55a4e	36	56	1	6/29/2016 2:43	7db879d94cd7a56748de68bca61004a96eb4a126	77ffc4069366d79d5ef1043d25764187	Plankton
00ed8f76dc592d928b3639e44eac7615c928cdca3c85097738f608f1327741ad	36	50	1	6/30/2016 3:11	38802c146c0ae08d44780b1bbc0dee16869491f0	9b69e7ffc5483308ac85f73993d7f060	FakeInstaller
00f11f51a89f2487a112ddebc079757933ed5d49104febc09eabb86c91b69433	38	54	1	6/29/2016 4:24	5eb06f1673539936a06f415201ad9ea037c89fb5	7d48486301a60e0187ed980361f09c1e	DroidKungFu
00f4fa52f37037efb710c18b7d7ae7708a27ab1bea333e99cdcbd680eb32408b	37	54	1	6/30/2016 3:12	14f5c14af60b5930f9dfbeed30f5529ba814c0e6	944cbd53a174dcbb0e1e3d0832cac465	Raden
00fb209d9f9f1b68b4e13076b555ca1a6da4482f5d1c9af189704e5b5195a09e	32	57	1	6/29/2016 2:45	cad2fb681f19b01a38aede65925a3cdebd74a8b4	a37cb19b9f0aebeaaa314cb25f0cbe89	Plankton
010174a982ff9262e95d779779d7be32fddc57f08d17dbd49e0bc31bbbc4e6bc	36	54	1	6/30/2016 6:40	0768fdd94fdcaab66213839785988e94b9c0640a	d0ad3be96dbcc89af12436bc9e6944fd	FakeInstaller
0111366c67c96088fa880163a54b42639c9b3dadc46f27f68ac56a846e868672	39	50	1	7/1/2016 10:47	6fba6ebafd906656b42430fab5a560905c6e85d8	48032e41a10acdadda0a51c8cdd661e6	FakeInstaller
011ab1e277af208d7c369781696abf9c05052cabf36b592e2dd452c6dc3a9a51	35	53	1	6/30/2016 6:42	8a4c36bba7155352be39981c38bde6cf5111acbe	e06ce9fc3711c9cf2a5770f90c796b96	FakeInstaller
011d701664005b060f1392c3e7f3386cf5711bac825a52f810144f0394b017cf	35	50	1	6/30/2016 6:42	63deae9995cca9ad5010e686b7fdf80fd888c9f0	3cf19a536da8ba4dbf1c2bd501d5eced	DroidKungFu
015b473e1d56054bed16899430ea95f9ac940a45ab0ec4888a119279667e7916	38	56	1	6/29/2016 7:53	c1546ebee6d648609c350e381cda97cfcc7bf2ce	16a23439db365186f42ae536f3e6c198	Jifake
016ab069253276cbface350265f0a2d5f10f38e3c7888dcc976698216c2bdeea	37	50	1	6/30/2016 6:44	77284626004e871af7985f8fb2eb17f1acc1612e	1a9dc19b2caec35ec4219e40d9cfa916	SerBG
016aec03709187081a8b65d324c905d640f086749b440d135c3f3f0ddb8a137d	33	50	1	6/30/2016 6:44	d371842d57377102571d55a6d87c07904885c368	e31b8664fa9d8b73966e73a92e0e5bb0	Plankton
016d7a6fd2562c8567cdf48cecb38b0d2d72d0ec75ef9053e85372e54b7d45d3	19	52	1	6/30/2016 8:52	fe9d70f8b6467e8e0fd2c030ad0a0d381aac0c45	618f8ebf65d3ffda290faf39ae4a51b4	Hamob
017597800ffa7a61b202eab6200364b098d2a55742442f8d7f8a74ca62c07f73	37	49	1	6/30/2016 15:53	0139212aec329268f7beeaaefd10d80c59993777	888f52966a756eb131aa2bc353a995e6	FakeInstaller
017b52481558fa82f4265d3616bdc87991b3a3096999f19032cc27f047e1f9ff	32	52	1	6/30/2016 6:46	58b761f56dbe06be38feff335ad01bfb133684f7	d9b9a1e331a93e9029424ddfd703ae68	Plankton
0183305ea07914e1b98fa2d89d25e0c1a8d07cf532c6cc181be6adec51f40b13	35	50	1	6/30/2016 6:46	ac2e2c0459aaf90d122a8ff7d26d7f36fbfb1b0d	0dac7d051259401ce8e934f5d41f7731	GinMaster
0191f7250d86c7e25d07c348a612d2b13ebc9bfb6646fa1dae084163319d5a07	36	56	1	6/29/2016 7:54	fca197e1c0fdaa9797442b942db096194b7bc304	643e056d13a5cdbdcd455b5e2dc6907c	FarMap
019248440ff1b20651297d9ee10a22ae7485a095af017a9269ed6de68a91e846	32	50	1	6/30/2016 6:48	6247dd90b95cf30627df5dc0696f76e6bb9de27f	81ccac47240e143bff7fd2fc6cbb933a	Plankton
0193549db1a2bca74c4331fcf78ffe41218d4981a512a2f9b686ac34df569d05	40	54	1	6/29/2016 7:54	651a45edca7e59cb8df7b4f2121b7a845d7cd238	612d2b1438a618df4430d92e58638e6f	Nickspy
01945e491fe71598eb5433f6b359164cb443972bf187a5e4bb87342f157f4a74	38	50	1	7/1/2016 9:08	e78ba10df98f3438cbba0b9c9f24cf395de498ab	a56eb5704a60386ff244b4f08b71e0e5	FakeInstaller
01a3ed554a26373d89deafacd69144f342c6d20dfaa870180b5bc21daff816d4	34	54	1	6/30/2016 6:48	649126b62f9a3751d6347c2abf56ca0edde39c37	0c06de05a078fa34aee715d0b81462ff	FakeDoc
01b49fed999c4c998b0c18b632d02001eea00f24f557a346ea59dfc18e15c6b9	40	50	1	7/1/2016 4:00	7b4a2e82c0b61e2f260e60bbb2e5c16ea864ad46	29b01135074e5243cbc6b1ff22c2b8e2	Adrd
01be90f0119b722d0012c269a89dd548138018695fbae64b4374f3610b0d0c99	35	50	1	6/30/2016 3:12	bec83e8501578b3dfcb243d6e00d31bbe4e9ab1a	65ead1a7bc4b722491045ee636b812d5	FakeInstaller
01c6814940f2a3f146a3fc397415079a94feeb7141692ec525b6cacdbaea6067	35	50	1	6/30/2016 6:49	c20d53c5b40d94e571a6cfb83775cbbbd1f73565	38b116516080eea2b81c1e6d112a3f7f	Yzhc
01e1164bef82ceb384d0b8d33b99f40de383b5346b8599010977143be6bd0a69	38	50	1	6/30/2016 6:50	d9f8b603ae09a1086024d40444202e32d0a3e64b	626dfed18d3d0837b957463ff0b8ccdc	DroidKungFu
01fa2597bbaa62d2c9597421d689ead204f9fce3d42ba52774d41db280978d4e	34	54	1	6/30/2016 6:51	ebd0a237470a0b5ee048b928d14a19b0d0e050ce	eab76638e9156a299bf5a930514acb48	Plankton
02043698b6dd2aaa168e3ae27b1c74260443cc56e1b69140296970ea42400afe	39	50	1	7/1/2016 10:47	c4f9134bc6da4cf93c9e26068098562418f6c045	cc8150d2eb0b8323525bbee2f4485bbc	FakeInstaller
02128bc06f2b442388353879c7188634a83378795d29c5dfc7216bab2e3377cb	33	50	1	6/30/2016 6:52	027b800247b4e126f67bbf5d7312ef5fccd70ccb	d15ac5dadbdc862f4e9f5ce2875ba91e	Mania
021932d7d3b2e7818e12f54396c3532978a09dbfbd995f094484b4cc24ecb5f3	36	56	1	7/1/2016 2:02	fa47f4dc67e050009ce8ade3c1e61bb18341795f	b64c1ac1088ac48d8d7a38471d2265ce	Jifake
021b664d927ee81e90b936e6b880844b040753bc048debff0358b39fa15c39e7	38	54	1	6/30/2016 6:53	d3ed2ed8b40a9786c278d5d88d9491a31403c296	fbba127ede725229ebb8b9b25f72a8d0	Glodream
021dd8cb942c749f6f4d64b592497f68d589d3b22499dec3c1009743ee98499c	36	50	1	6/30/2016 6:53	ea512062381ab57d57a2b4190b24bb872edf6253	d42f71ef317270760da38b270cc43abd	FakeDoc
022c88f2397b59ef6394db385163b1ed44c5a4b720f667ca3b91983b04f89433	38	50	1	7/1/2016 10:48	694136fdacc31f285d23019fb7aae30f8eae5ce7	5a38e524d352566efe04f34a61f335ca	Opfake
0230452e82afbeb1a9cbaa0cebc746e9e5fa14c70b35da7cd3a9fd6e3a49304c	36	50	1	6/30/2016 14:56	357c48130cb2871df3ca37a11a6ad608fd1406ec	ed19b3a491be451d68f1fdfda2fde5df	GinMaster
0233609ed1eef056af2b3218d0fd914bdaab4dabf5694d4692e20f0d7f3dc19d	38	54	1	6/30/2016 6:55	db89fcbde61be29cbfb14451963f83ba562942d9	6442abb171d2310f6ed700df52061884	FakeInstaller
02379aee63fe852562189d92a9a7393282814dba6d0fa0ad412565677c194fe5	33	50	1	6/30/2016 14:21	0c14d8518b7bcf69bc32984d3bcc19977ec3c814	2e4bd5ce52dc7d695a610e9bd170dd36	GinMaster
02487f2337b071148694e755668291c945586691e9aedbdf8cb7ec9e7509c1e5	36	50	1	6/30/2016 6:55	208e94796e044b840ec1a52090449828cc771af8	ca15d2e42d6cde666f5e9ea2bb6280b8	Kmin
024ba9cf9746ebb0a96b447a678f9362c7d05383ab20e9b4fc268a6eed3cb5b0	35	54	1	6/30/2016 6:58	1ac9c73fd2d13bf3686f0a78654e0bfce5bf0911	6212994265db5d2148287e9c1683570f	Glodream
024d89786cd52f23927d225a0ec23c04fb9de9c27f0892d6c6e2758e9d6021c5	35	50	1	6/30/2016 6:58	317ad57556c424bcec42defa83ec894ef0bad683	d382f09604e123ffc98afaaae41d7efd	FakeDoc
025065046737666455d276714ccc8c478f1537d149eea02244306808b0ad542e	39	50	1	6/30/2016 7:00	71f9ff16a73dddf2477c0a0f0c4f064dc75ed4a4	7a1ef09b5ad13e31bd9b6c6dfc7c036e	Opfake
025ab95fa2b88dabc0894d575ae0b961f1b22c2da2adf1569c35ba1a7e776970	34	53	1	6/30/2016 7:00	e7f6419280af70e982a23a8745ab6ea5896a764d	456435e561d788efed317fef298e94e2	Kmin
02655fb25dc0f9d00e686c83cecb75fbb07785ea734a300b8b83142d322f2c27	33	53	1	6/30/2016 7:02	42a9ac07d39e623020f2143e3fabcbb022aa5c58	57f9fdaaf3c38bc726c663dc153533fb	GinMaster
027c6d70c5770b950379081e9cfec8611ed37660e36fd40e8a913bb3313bb18a	37	53	1	6/30/2016 7:02	602753d7e1da4580145e7df7f030b916c4017e2f	ef786148e98fbd13daa4bd45a183ca5c	FakeInstaller
0281dcaf90acbb221383c2787ebf93d21cf12e6367a4313f8ddc482dd6b4683b	35	53	1	7/1/2016 6:33	9593554a83415381d141d6a8bbea0208eb1a91d0	abca3e386f2a50e902e08c1480615037	FakeInstaller
02835205ca45ee34688b33eebff2692bfcb4dda10059397809271d4c547a4290	41	53	1	6/30/2016 7:04	67ab1b0be7f63f7402372beca297937a2e72cc0b	12f5f80d7030aa971b816d95c9132d92	BaseBridge
02839d0acf52fe60999c6299d6d170ae2491bf9f9c3848b5124ae8dfc73f4f7e	39	50	1	6/30/2016 7:04	66cd0e412c62b405790136ecb1a8d231314b822e	1c0ef2d29c643f0a8c711c58963e4d21	FakeInstaller
0283baa21addd2197cb8de6270170db76c151dcf8d3f550be23bc87525eddf03	38	51	1	6/30/2016 7:06	3b72521924f8aa45af20cb6ffcdff837d8866f72	9060bf40858a82cb983ec40aab52d790	FakeDoc
0296a1ebcaa06d169a970877157bdb8172f73caad523cdc7ee18b5f3cbc66ef2	36	56	1	6/29/2016 9:12	3cf5937a569efe40f43fd43b23fa3db7257aca27	22c4ab6285e877fbc6cf0339d70af30c	FakeInstaller
029887623127de4cb884547ad2d2752b8c0573070fb337a1650084da8c2fa8bb	34	54	1	6/30/2016 7:06	3bb0e4b6812a086a8ea843337eb963a5f74f528c	62c86dd1db7441766b9c9cfa8df8264e	Plankton
02af11a4fa606940de1d4ddec4a1d567090c0df413c2a28529a9bf0253026033	24	53	1	7/1/2016 2:02	7960c0544c541721fac20f2cbcbcdb71e32c931c	bc7dda26cb1ff77f04a525cff142d009	Hamob
02af2eef6bef09822756db10f8fcc6e15f6bd034bb1cadd3fbf1737bcf0604db	33	54	1	6/30/2016 7:07	e8831cd2ec2e091cc3291821697851b1c65125d4	23cccc38d7397b8dc4613d0a53d78d63	BeanBot
02b2f21b775e0d0930e1f9a8d11f196070de2aea96937f1d5e89a9573853716c	36	52	1	6/30/2016 3:13	f8da413882e52928bf23296ef7ef177142867959	ebb27de25c7c5915c2e6558fe68355ea	GinMaster
02beb982f15a3f11137cce7a9012b1f683b2481db0008449ad3f0cbb2b873efc	35	56	1	6/29/2016 9:12	49861f36411475b298e1f9b46273a1d2c931fc86	c5590250ce868be0e7e4e9042d78b81c	FakeInstaller
02c9bddf966b59a8850a7395e7ce5af21ca16c442a0389fa0f5ec86680e39c9f	34	54	1	6/30/2016 7:08	2c95b82fb9c7f4f8c511b5591f2c22d23d742a52	1a55b895ce643643a5fb9cc35efabc79	Opfake
02cc86e73be61180fd66ac9625f655217757291ba255adbe1efeca2d1f2803ec	36	54	1	7/1/2016 7:37	4acd2527a366187d55c28c14603b865e37beade8	421c74f90a36925da20ae4b18474d009	FakeInstaller
02e112947aa19a577fd9d825531bd74797bbf5825a74e9918d4027bbd24bb49b	36	56	1	6/30/2016 7:10	c00e464bd4b7c43609667c9d046508045bba0a4e	6c61f091cade306bc0706c5b86cfa769	DroidKungFu
02f33a68e7425458671ae48d5fc4c451533b459fa678458c87186fe6d1969825	38	50	1	6/30/2016 7:10	e444a0bf8e965abacd99ac03af458f9f08e10d9f	24cfcf4e14defbe0e6261619c22bec89	BaseBridge
03004f75b75ecd89cab16fc23dcef1eb6a4b283a7a692ddb41cd39173a796ddd	39	50	1	7/1/2016 7:37	ccdfc7d305760b87639a3b8fce5aa0858d627f61	9116cc01fff9c654826ce7de3e20ee09	FakeInstaller
03021ebcf143dc222585da01d3dd3271c2a5bff9b83df5bfdad62b0821d4fe5d	39	53	1	7/1/2016 10:48	67563aa2776c64d5ffa6788b73f3b00d4f643864	2cb1c7a52b30589eaa46b644b4eb2f2c	FakeInstaller
0305865c58c79397a0b4510139e403ad16d86d5c7983a22f97db8af3ce589ad0	42	54	1	6/30/2016 7:12	35b1825c9b4948e1b924b74afd1d9d5930f8ff4f	f0fcef1c52631ae36f489351b1ba0238	Xsider
030747af4d0edcb03870259435aec0727be438162fca9b050426bd334e55d4fa	36	53	1	6/30/2016 7:12	b4dcd3de2575d52d052a03b9ce49fcd74e5657f2	07b617fc491b4fc095d35be0db018833	Yzhc
030b4d37bf0c3e7b39d2f717c09affa8811ef5a2feb11fbdb94f40086c3cc8c9	33	50	1	6/30/2016 7:14	9853afea45676d7252be571584d7c744698ccae0	2663590186c21269d56177276f4549b8	Opfake
03191237256611ca8400dcc35261f2e9c028956fef272a574680b2c8053c566d	38	50	1	6/30/2016 7:14	e4fe839cc65118580d8ac0a5f6647596cb161187	d8c323d9ce25b4c8f21ce91bcdb40a5b	FakeInstaller
032048f2a8854acb8186e288c40815e2b7e05dade1d1dedbc3bea5fae5e1d59b	32	50	1	6/30/2016 7:16	f7313c978c50ac508d941f442d368611f2ada912	00a419a4ffe1819a51207b3140592734	Plankton
032060a95d29101dcf49c926060fb742e8c72e4e07c8d7535d7abd5c49dc2d33	36	54	1	6/30/2016 7:16	3484fbf147cfcab81a2df7ed4a0fd3a565f96e60	7bfd345579617ecf67c9b975f64b7746	Plankton
0322688512b63087bfab1aac1239fa749e938f245cdf5c406773acb89a5e2906	38	53	1	7/1/2016 9:09	511365b520d8f1f85f1b456629ddd219bc5b8efe	725a1fd6ec770fca851110d47d24788f	FakeInstaller
032522688366cd5d30d91f383f4b12e1531f147f475d14a937ccbffa11efa2ec	31	52	1	6/30/2016 7:18	62990d934c0fad282a2df15fe3fd7d2bb4220dfc	3f7dbbbc4de1a05568bcc5a21fe2f448	Iconosys
03259a1228e3ad616f10c2370b8c142a8d20132505fbc5cdb5137322a8a03fc6	38	53	1	6/30/2016 7:18	7820f21605a7b5904cf2fbdc06dd5b54a764ae80	98a0cab73fa7cd055af9c520e3003d7b	DroidKungFu
03385b42f9dffe697a883aac40042188e658145e8d67e0dab9d665501d7e02aa	36	54	1	6/29/2016 5:49	1f7caa7960893507b7efb44da61db0719a383c4a	5254f1aa8d3d8c5c3698b29d3c4d3f3d	Opfake
033f16e34fc8b4af246dd49cb6fb0c7918699c32e592586c4f969439f5876481	35	50	1	6/30/2016 8:53	aea92859f99ca41f391b2d37ef78dfdc4ec0e702	198ec3003caf015bde08801aff708d50	Opfake
03414bd1af78b055913f0616fcf4368b8b482c36784eca1cba706a9e77db1f9d	39	56	1	6/29/2016 6:24	a5d0d5aaac8e66af0518d57206adf55c7cb3fefb	3553445218ddab148421d6d04d20c2cd	Spitmo
0342557418c137bee90aed5d2bdc0b2baf58a98f6794f04ee35de89316be0edd	35	54	1	6/30/2016 15:53	26cf6fed98fe25cefe60739b1c98a6678ade3733	30267f37b750695c99893dccfab27c42	FakeInstaller
034a7c39666d859c9773e3f4e305f79bef95471f45ec3362a9fb3f27c661bf01	39	53	1	6/30/2016 7:20	09c56b746583cc5620ed7d405fea85105d387cbd	07794be621c3f9525c6f2d1b4a8fb905	DroidKungFu
035001cc44850bd7fd1fd380861a9bd12c383789f92acb80fc18813158fe1a4d	41	56	1	6/29/2016 9:13	b844bda7ee60d4ee89d10158bef5b02d8cb1df01	b7a84356d0beca19cf9fbe75b227dfb8	Opfake
0355362f4270e02ad3e78b793a1119739510b3be9f94e34290d8a47784cf72bf	39	50	1	7/1/2016 10:49	6260a88110145261aeb414240fe1f66497138696	b986434333f5c876b93048da80cc4d2d	FakeInstaller
03716352c37fc6e1aaf815259b6bda12d06e6fe226dda929b24fe94972d884be	39	50	1	7/1/2016 10:49	6133c7d47b722264320cb612d57dca3da3fa730f	cb5880e1cf4c667fb5e7e947e82c09b0	FakeInstaller
03839001dadee12688604edd3d19ec7caba7c5a9f2a52a2e092adb0eff101b05	40	50	1	7/1/2016 4:00	98d1481d3e3fe0d612079e8f923bff5c939aaadb	6558c103e3d1b9bf739a2aa8e1a9ee06	Opfake
039603b250f792325ecdbc4aebf600f599b4598f7c72c058753962cf747e1fff	37	50	1	6/30/2016 7:20	5791631af5c922a5d9f72721a1f0016d867a5dd3	637572fcc1e7e234a536994186193e66	DroidKungFu
039f9ac39b8baa7f6ea7db49e4587ee4c45f36219461515e242491f592548b51	39	54	1	7/1/2016 4:59	edbbc205e7033174919ba22b01617fd731960da2	bf51b46bbdd4d9565beadfd868314002	ExploitLinuxLotoor
03a2c97e0ed693d31b8974b2383f2ccb2b3d5a6046042e242085c9817855b1cb	42	54	1	7/1/2016 4:59	b8edfa826ff1599737dfcd2f20812b5374afb78b	d666e3b6cb11bd13200d62dd42afa497	Opfake
03b0a43761b4c7844566c648c6f436596e98b28de205a444dfd80d5385414fc4	33	50	1	6/30/2016 7:22	b52fc5bc2c9fe71e9b15db8d1dc412526c6dab6e	acaf51bdcfd85477a3ac1f771c470dc6	Plankton
03b135be43ac95338afa14cad603d5340de1e96a6516f38024bc5016605e061a	36	55	1	6/29/2016 9:13	98585c96b3e53ba5c7093d8516f7e32ccede612b	7a4d972bfe564280e60027a7bfe30f6b	FakeInstaller
03c78d58f22b4ebe6bb92735d19c869e57d10ed3071644c1a429170e7c9f3d51	31	50	1	6/30/2016 7:22	8454f3623860fe70f9d03487e137ce494041f687	3cdc9852918016e118aad5b1d359e475	GinMaster
03d1161b5e4e76db43b9a484596b4524ac7e40a9b4fbba637e1e62c069698702	38	53	1	7/1/2016 9:09	702d981726fd014de2060508a004eab34b24c170	2db0f25877c64588e71279d5086e687c	FakeInstaller
03d9bfea650206748df30864c4af5b0ce4639be43526fdaf94673639f352bd7d	41	54	1	7/1/2016 2:03	d0d4a23bdf83054a55e18f911ca5d8b69767deda	ab658551f640b11a11b3ab2600766980	Opfake
03e5019f2911338dfdbe3e569092234f4d90738fdcdc93aed8da2bc5e243cddb	36	50	1	7/1/2016 6:34	544329166f5806f880925f1bf318493fc43b7559	53204b4177ec4dc0a00d50afc6533002	FakeInstaller
03e69c942b1df2e59faf927a0392791e756720a65163e8ea50d28c7045c45cf7	36	50	1	6/30/2016 4:46	ad9c08bc2c74d06cdac01005c9826a05b98ea1ba	8f53fffebed7cb904366b09cf2043885	FakeInstaller
03f76e12ca4c99b44d531a3690c09c49158066bbccfb60ce3d52baa3a9268eb0	37	50	1	6/30/2016 4:46	44d858d60c72841255f1adfef20f3931cf483ef0	8e080d8f66daaa09de5a0034aadf4b62	FakeInstaller
03f8bd273f6f59372547f165d0d4b4efa0b677d054abfa23225c58fc79518431	38	50	1	7/1/2016 9:10	9dbc9bb184ca6c31cf9a970d48b5690769d2eac8	5790ee31bc00a8daa026c819bda33e44	FakeInstaller
0429fd16534af847e75541d96295916b6be120fcf64b2ff9b55cfcb4962d9887	33	54	1	6/30/2016 7:24	2a7e15f96c862d9936bdc5cc6fe6dee347db283d	94f556873e7fe8dabb8dede30b4efb28	Plankton
04337ab08d5d6df940e36ade31301d84860d0295f74f73aafd2af2734b17a283	44	56	1	7/1/2016 2:42	81da660704ce441bc2d3a58af46fb957064f4f5d	5cd6c83764d330dabfb7c82e96a3b854	Opfake
043610c4a6961f36ceea75004224681b1556b57ca8c0494d524eca6d460bbc6d	41	57	1	6/29/2016 6:24	f4a9c80d8695c11c47431ac79da047147eafee24	7725eb8189d3e7f6f2e6b13ebab4ee49	FakeInstaller
0438d7140d883bd4fe8efb9c85374cae0179feee6fb60a174e84b9a437d96e28	35	50	1	6/30/2016 7:24	cd5a4113bae2bd24e056710051991fe7ca7d310f	7979e2f9b0f5fa2925a12cb2f42ead16	Yzhc
0439192ae5104bc28af4526139408dcc349adfa3066dc615397b3447f5b1e517	31	50	1	6/30/2016 7:26	9a2a3d8c9294f62c96178688ad72ac0873a31305	645f6296b3012200fc9c517e2fe00d5d	Plankton
043f5a7ade062f0896e414c6e91deda8765693cc0b09587c0a9d370edc3860c4	36	55	1	6/29/2016 5:49	4794ff7d0a53e0f2c544195ed8c5d48940ca8e2d	a7e9e228c30cebe76cce4d0532eda51f	SmForw
04441b91f143b618f0e6488241284cddad72b0b2b131bb84eed406739b6701fa	37	53	1	6/30/2016 7:26	ae823d92f4378b1430640ddbab69c267ca1e729c	688ce6080b3976c79e1bd67d70186d24	SendPay
04561186b638422fdd643a1a772cd85ca0d1214aa4a52c459b35587348880d5a	36	50	1	6/30/2016 7:28	3b867f1ef04c94b51f97eda734c8c9cd6dbe8ad5	cae7e36e30487a143f732a82d3a1cee4	FakeInstaller
045b3aa12aed348a4efd5574b88da97c036a766d77963773974dee02ea8d7ceb	27	52	1	7/1/2016 5:00	aa5817cb18f518d147159dc9b20d40c644f1bf38	d3ee9693fc398614ee1ca9c1bfacc540	Gappusin
04666ca199f51c24d05b61c87cf37fb934073c075cbcaaab7f3d83850a8d325c	32	50	1	6/30/2016 7:28	34eb17879e3bfddda75c890fe6c2142867e03fb7	acb3c7037b941793efdd0c722011f718	Plankton
046ecd12af42149989a427d5bb9b06cbe4860e527f272ec1da72a21d3ee58953	37	49	1	6/30/2016 7:30	d031d56dae95d145f980925acc97ad5c3d28eb05	3040acdea860917a9e9891fb64a56faf	FakeInstaller
047dadbd106ee6d03ab38b263510efb362a21e6f409f646b98ae0732646d603a	38	50	1	6/30/2016 7:30	630cb29b1385a36b7a811910709c9c0cd856aa98	e4d348e97db481507a0cea64232c8065	DroidKungFu
04839874a44990fa2ca63379769025ab0b28eabb62c46e9c9840e9add4af6c1c	34	54	1	6/30/2016 7:32	e70e8c2445a793fdea3fad24eb56cf0ab983acab	360c353ef3c4d87a51b96deadb449e4f	Yzhc
04935f30d9a32b04ef9f65ebaf75d50eef1e9c11e0a97fe412ad99cb096c1974	33	54	1	6/30/2016 7:32	6d9b9accd6c41b80e7f9e8bedba423d15ff56c5d	ac688cdc01b85fcec5481cacc7eff986	GinMaster
0498557e9b528ad13afef7a5ed8244e525b200021fae079f5666897d6a3104d0	39	54	1	7/1/2016 10:50	72bf817b10f588324b83116b8e55a81c6fa4ad08	e06fd2a488fcd57ccb9078300740a8e3	FakeInstaller
049d5d5e6dda98f512e0a9fd2d8e3299bb16adfb63d95033ed6a839588d14425	38	54	1	6/30/2016 7:34	e585b2e268af2f68f969da956637344ea54c40de	2e908036be358ce313a97a266fed10e3	DroidKungFu
04ad8bbcda68e2b3c8ec0669625c348b4a191589154260c7f86957b9adc51e0d	38	54	1	6/30/2016 7:34	6e9da0ac2336162c3653f48068066a90c106e68c	aafd9216980e6333052720144f3cde07	FakeInstaller
04b112bb63c992fc1158f7d5866fc901df832886cbf7dfb4391d342faba0be25	36	54	1	6/29/2016 9:14	2c21fd16ea117f68161e7b9fc8781511eb5d8889	3de9001f584567a5cbad7a91dceb3bc6	FakeInstaller
04bb03aa85b4d447b18210a15f31ddecc1335e757420762e4a2636cc9d069868	39	56	1	6/30/2016 7:35	7a0d18ed00dec8466ebad2a693e147d1782ee3fa	2fe8fbf43c1025327e78da83d0c31bf2	Fatakr
04cdfd2f08208e2759a6cf201dfe4c5ee6f724fb4ca752b5d2b924024e661ac1	38	50	1	6/30/2016 7:36	68df1366271b3709a6afb24babb38c31277a05e3	be63349846165811da4e3444c5d15dea	Kmin
04d8ef5ba4842b7c4661a31279ce04e9c3fe0c4028d11112fdc0195e7b241ea4	34	50	1	6/30/2016 7:38	f06abfff159570f73819fb5485b27028d9c20def	fda010d6cf974dcf8e6723f80e07912b	Plankton
04edada0f9506f0ca6896f6b3922b2c596b0a029edb66ff7afc37da2892a2639	30	50	1	6/30/2016 7:38	fde8b09a2b871822c8058578225669fd24ba4e44	8b9430a09082dbcb3d07cc51df9921ee	Plankton
04ef88724f02a0500210239e4f65931204860adb66d8c47109e01302d3ed814c	38	50	1	6/30/2016 7:40	873778914f860d277af5f1bc31cae6c80f60251d	daf661ac30f33af24393e5f68fe4cde1	BaseBridge
051570cf064d78278b21b1acd744b235db637c78e8c41fe778f0184b385049a8	31	52	1	6/30/2016 7:40	4e8c2694db5bdb6b71803f709f7c675d627de09c	be52f50f354b2126d6184efa81071f01	Biige
05176fa3d3a3de6c653d838389338c1d359e6aecf3d33b17ea6cd88f4b376b92	38	54	1	6/30/2016 7:41	141b55f56a8921039b9c95a309b237a6d9656cf8	df489fa49229edd13575628d0662afa3	FakeInstaller
0526cff3ebb1fbfa493cf982fcba85409ae692157b25f9046469576bf58e8c4d	39	50	1	7/1/2016 6:34	dbfcbd671c0035b643ffe5244bdffd2ab1d09c40	677492027e802361cadf63b11b214a83	FakeTimer
052b0c625af6be4ff26b7ffa6c32c9a21f2cc307b81a11bb86bb5721c5e572a9	34	53	1	6/29/2016 9:14	69cf5d0d4e4020b8def5170ab51b6f6b9f726965	601c1ae442ba9b994675e5290c94a24b	FakeInstaller
052d1fb4713352e0f334af426f50cb445f6d1eca9336ef674c6161db1f71d2de	34	49	1	6/30/2016 7:41	0fd122d94044861d1d959d05a1a80eac6029ce1e	adc4b0931e1e65e644b38b137ddafdd9	Kmin
05332328b281ba6847be6a0a8918b4ec55ec07fed51165c6038a894843b07dc7	38	50	1	7/1/2016 9:10	fbd0a691d2a3b242666ec02a25bd95c6bfe5b06e	462ab947504a42d2d3a6e07b541c6231	FakeInstaller
05389695fd1a613716ee276b2e192b7b742caeeeedc8696931218167ef9a609d	41	56	1	6/30/2016 7:43	6e846ba7c5ed056c10ba2e663aca276670d2e82c	a46090184b315e1fb36990c751471d8c	BaseBridge
053a5a6b5de01ac16784db09422c3c462bf208f7cbd4cde4b5244393f162e357	34	50	1	6/30/2016 10:01	79dea8bebf4f3ba3e2a2965866342d10186ad900	e70ca4c2d3c504c3cf822a5e0de7f5af	Opfake
053f8e3836439fdbcb308a76dfd300da3b5dd24954c42cfe15b97e0eb6fceb05	33	54	1	6/30/2016 7:43	3eecbce29af290fedd1456c172e9adbb221f45d8	95ee639e1e79313c5e13757a642200c0	SpyHasb
05417cae28f2107ba3e633b237bccb29e2521d276d1366f64ae82a649127d4ff	30	54	1	6/30/2016 7:45	18de326cf30828db78e33b63fa2a0c2cba35d53f	5d0be25e4d2511d2259d5e21adf7c595	Plankton
054546349f92e6a029031875d53fd7d83bb9d98ff5ec6c05fe90fe98dffb55e5	37	55	1	6/29/2016 7:55	adf4bd7139053a7317029793a00cfff366fe242b	45c42451ab25552d7b8223d6d80fddf6	Jifake
0549cfcc0e0360559030ccd729d5a8c32f4a1ee8f8a2a1a97db943e47408a53c	37	50	1	6/30/2016 13:40	c5cfbe6c8a4fff7d94d2b9580c9db5d6cd7f15ea	9eeac20bbbe42695c2dfc88a70399905	FakeInstaller
055153d55de65ed5b738124afdd24567d8fce621dc321addab731e0bf36ee7f6	41	56	1	6/29/2016 9:16	6afd28b24f123a0b858a8e5aec0e66e2d4c005e1	cde0b4a2a7a1735c55771a697677fbe5	FakeInstaller
05516daf397fecb6b03dfa8bd4b0a24bd60dc74556c1dfa4e46120db173c04d9	38	54	1	6/30/2016 7:45	76670bc9d742ca2c5394a667fb763fb031a6194a	414ca17185aa0ff479248d5fba3fd43a	SerBG
05620032f3a2abd5ebea482b5e5d5b8ff5faa8115019736013d87f442032b6bc	38	50	1	7/1/2016 2:43	dca7d4258c19233e8468ba33e654b11abd9a66a4	b9e392dee83d9596dd72b2739486062f	Geinimi
0563f069cda9e3ace689ae533ed2e61dbbe1f8d578ed41d39148998fe8522fd2	35	50	1	6/30/2016 7:46	26daebff5fc404ee803139d889a2e9a386ec6d66	93241c87437c36f971aff2dfe7c4e2ec	Gonca
056bc81460cda943ac414977bb1f62388bb40e1e9f418c2290a03968e8411985	35	50	1	7/1/2016 2:43	52966e16e9285af5db405740d331fde2393e2c1a	3f11c072dea058d9a1d1fe69d83949d3	FakeFlash
057be424bd9953e4e247352f21da216fc22ed7d00b1806f11c70779ea6a6b203	38	53	1	6/30/2016 7:47	0c31afb9b25949678e677385d1d9c72b37bb3b31	ac7e034a411a0eac5edc15ba774ade45	FakeDoc
0594441a4f7bbe2510fe8f280666b5ec87d9e6e369665171e2edf738cf234a43	39	54	1	7/1/2016 10:50	b7a211e5468143fbd5084bc4e11b5eb8d7ea1ead	a01c1a02659917c26c530db0bef242bc	FakeInstaller
05a08d700515e000fbf035a920f2215b957d5dceec987009c3bf9613c2dfd4b4	36	50	1	6/30/2016 7:48	d9619789f6e2da403b283582683e9f4ed1bf5172	c4967bd52e88d9d19a3efff2b33daa84	Fakelogo
05a50d0d9420eac2c6aa11cddcfd46d479d5c26da9a43d2ee6848a4539c2d7f0	36	56	1	6/30/2016 7:48	a4b0e758e2f2c3da8359e410cbc8bf4c91bd6dab	211d424261064181ade1b015edd6c9cd	DroidKungFu
05a64c76b56919f4c6063ce376b59ac84c707425d6a442936b5ad659f7293c1e	35	49	1	6/30/2016 7:50	003af600bae11d6f15e4f936dd47014e608e6487	6024a7bdbcffd5cc9d6ca33624565408	Glodream
05a8cd29578c045681d102b40440bfb62c6f10efa0c72bba67a60ac978b918a8	28	50	1	6/30/2016 7:50	868b210405b7d3a2c4a7ba5a3e3a11df4f7afb0b	6c2a6f5c8128e3dfd1928f11dc64fd40	Gappusin
05ab5d0c3228eebe69d459dde2a3ce9c8f155180e095f1c5100ec4f7dc9de663	36	50	1	6/30/2016 5:33	c6e211bd4810f56737b80e8b9c03ffffda6a1e54	52103fcee6beebe0f3ee5cfe7c246b32	FakeInstaller
05b87d92c45111cb5f22562cfdad72d10ea1955edfce65ec64f0bec8853d2e19	39	53	1	6/29/2016 7:55	2930895952b678991656d4994a4e8671129f15cc	2ca47c2eb99f8cd440bdc467a4552ec2	BaseBridge
05b98b45185253095ce01de46cca6f77ef1e62626c7783963896daad8539a8a0	41	54	1	6/29/2016 7:57	57786a4f79e5849b8d39c9afd2ac4a64a9af9dcd	bb1ce027ebc94850b278fee4b1b45e6b	Stiniter
05bc17fce5228fec9ea0d69a346f906edfaf7ae9513974a66b30825a66dec619	34	50	1	6/30/2016 5:33	f522a5b669f1695d292ad2e1de93490accb58266	27e7c09bd27c2fcf6d29c6defd229022	Opfake
05c68734c04460dff87618c0065457788edcad84c23f32113b156a963290d917	39	54	1	6/30/2016 7:52	c1af80d2e0e82e89c85e3bb4cbffcaabcc67a79a	68efed5edf3a0a146aabda155d6fcbf6	DroidKungFu
05e0282e0ec7ab28e58f2b2d99cefe0b52ef21900f2ab3d0c0f17c47770ef2da	33	56	1	6/30/2016 7:53	a93aabfe0fc209aca64ba0cbc50d5c07eb0a58a6	3912f1b1e0eb8777043db0ec4645ba4e	Plankton
05e8e5dc641887839a37af57dc7890897ffb0c49390c7dbe239dc67f21d41cbc	30	54	1	6/30/2016 7:55	5a4096949dd70b33bde16ac47f9e2d17e7e7a249	cd6bf32c03f2d8375425996a547601f0	RediAssi
05ed925cc4e05d71b21d862affdf2f0d066e1b4eecec3e4da02219125977a7af	31	53	1	6/30/2016 7:55	1e2661a61f0e9e21e427afda33099d4e8922767f	e104aca4a5503c5c51dd3773a9cea549	GinMaster
06009adb711c58a40f76a47e1fe45915ba806e62fba2246596276ac158704473	33	52	1	7/1/2016 10:52	4343dcfbdba6698302fa451526b6c979d27886e6	790be1505695cf6116f5731892eec41d	Opfake
0605bd630194e285d69b8dbb30944e2b85199971f5603fe7f45ac6edf1e6081a	34	54	1	6/30/2016 7:57	42666f2ede6312f675695dc92660691921c159b8	5638e1fa689e2b991aa908ca3624a774	Plankton
0611f09e59df6e2521513f366bd33347c44d77eb0020535b2d068334101ce282	31	50	1	6/30/2016 7:57	b0468d28ba2bf7886f5ad2c548789f045f8d9783	f3c950e4c1e51bcd2a24e2648b54960e	Plankton
06122bb9a5e048b30530004104cd03bb4b0f6e195a2e49ee311400ed4a9119ce	37	54	1	6/30/2016 7:59	d528df3d53de1ec4262c8673637e6e985453e5b0	520c9312742d364fc07662b0a84bacb5	FakeInstaller
062998e70a32a1eb08331f2d187483786fcd1e1d47dc928990b8f8ecf4812f46	36	54	1	6/30/2016 7:59	4be4ffa49353fd410be8b0ec02b438ab33469354	350bee8413c3c5f97e0abdb3a0ac1915	DroidKungFu
06309b913cf879055ac31672596fb2c5baf0f928cd309e4190edbb8ed2a2a8e0	31	50	1	6/30/2016 8:01	1586d1051a76f46350d5058be975fa2339c72560	46b8cdb636515e6c5a11531730ee2783	SpyHasb
063fb4886074d346c5d2c82e1d1579ea102753fabfb04b2f34f6d4e8aae4b73a	36	54	1	6/30/2016 8:01	00b30e0edc5d01d03b6480d2940fced9ddd20613	39904be7f2b16ca72125bdb8e09aea8e	FakeInstaller
06457902965e95183211fa5e36aa8b6d860ba51891d666fcccaf52810db03428	42	54	1	6/29/2016 7:57	34dac9fd5938389a94ea2a3450f1bcea6a7710b1	9b4d2b290d3c6977da7d0852f3d81acb	BaseBridge
064c788acbf22b2bf141639f8612caf011078469e254c71d176007352589fc16	38	54	1	6/30/2016 8:02	ae3619b74e0f48487033d10487ed742fd9892c14	930ce9151efa57c9e1085c1c82532ebf	DroidKungFu
0657ff2667049af2f78c00699c4bc18f73e953e39240be4a063ae927b24f367f	37	49	1	7/1/2016 10:52	97985ed3dd12d6fde40d1030b9a4b3cbbdce51ee	32ec302e5b8e69f0d44d3e3274ee33fd	Opfake
0665480fdb4b6e9424df09b43e130e734cdf75981178ec4bdc830300e5a85c95	32	50	1	6/30/2016 14:57	90517eb7455b182b6a2a3d88b9dd47584a517723	fa7ec332832a99ba8c9779b5dfcaf576	Geinimi
067695145a35f022541e7193dd848a24c687ad2a9b7af4ecb7a19234048a6b8e	36	50	1	6/30/2016 8:03	ff41656878fc4b9b0f3859cbea9a115223135718	5137441d6fd05768399cd0871009eb7f	Kmin
0679be365f50687bb69cac97c9482fc0a3ba597f3e730cc5754d3d722df53546	29	49	1	6/30/2016 8:05	ae401ad50f18c6b754a427f1b717dd4afab9b831	e7bd1f7eec8b9fca01157be07e5f3002	GinMaster
06833a3279b04c3f077fbae9f15f7c75f60ac50523bee0ef17584bbcd248cce5	38	54	1	6/29/2016 9:16	92b6b552c139976b9e1587759631185e2ea0a41f	37caaf2d851769e799a10906dfe129e0	Opfake
06974d4e7db03d018d7c6ecd9d1ceb43176462f8fe6b2ad10fbe8574b20b12ad	35	54	1	6/30/2016 8:05	828e74119bdfec95fec4ac36e7c0fde0e45dfbca	e537248347f52918411540af6415bd36	Plankton
06987dd1d1096e2cffdb5564817ed70c2441f4296dc3244a62f3dbf172cc6dc3	40	50	1	7/1/2016 9:11	a54a2680a17c91913d6130496067368dbc6cd247	e088bcbd23c972c1ece372d1c0c8df35	Opfake
06a4f78aaf72cad639986044cd43ada4b6d101cd9ab1024c2fbea330eb4aee1a	27	50	1	6/30/2016 8:07	58af555814e73c62c9529154469687642abc2911	6fb0d879afa60ea2a5c3a503083c7735	Gappusin
06b3f271c5ccebbe0bd76a9b86490fa9718b8ecf333135f10e1874aaf5efa288	35	56	1	6/29/2016 9:17	a0c1a41759d7fbe472d6551ab6abaca181a0a2b4	595848f1123814ed29afca0d18c01b44	FakeInstaller
06b42ad94b5d5198d8ddee60496c666c889e61c9b0838e6fb59a7de5e8c7202d	36	50	1	6/30/2016 8:07	234262c602aa1716bf26db9244cc310fc3a5f927	653c68c6690576016f28081cb58185c0	Opfake
06b53d3ea2aeee828123194b4cea8135f5b868296d8d7ab3cb839e34b2f04d6a	39	54	1	7/1/2016 3:16	3609ff6a7b476b73f6cc3e0e33cf845c01e321d2	e58e97c0ed5dec863845730e18dde095	Adrd
06c705212145623b0f1b6aca99ca24af5ee73c48ef4d693a2ff956b3d52659be	35	53	1	6/30/2016 5:34	699ee5ef81d02fba2ea056f032d9a32e7eb6fbc3	6a3bf6076de20d11d8f4f81e8cc15cd2	DroidKungFu
06cac1c9245c13e8b1b596c36e6a1aa613a340c330c8dcaf1f46e61425ba1c28	23	50	1	7/1/2016 9:11	272a521199fe1166227f40305e55e591f2423fef	24b3d007c0a976c4021b49a19c05686e	Sakezon
06cc64cef852916ee0e220157d744c7db9dba35411f6f0a35a0c658e4e5edb66	34	50	1	7/1/2016 3:16	56f84acf465dd7d4aab9031737fe1b91474a1f0c	43c60d775536338faebfeda4391fe53a	Kmin
06d512e0fa708b3f087e60f34aa5eb6d5bd935451c78a5cfb576a0d72fd2e557	36	50	1	7/1/2016 7:39	404780adab03baeb757f89bf9b4c847dde6da276	6850fa8f9495d96e7355cca7f9dee89a	SuBatt
06e762208cb75824e9ee6c6cfe0e42f2a342ee32a49c80e26b6a5facb5ea98e6	36	54	1	7/1/2016 3:17	c4aa59961804998dfe8564ca993dac335cf6dcb8	2c5d054be9a7b319cff7852102cfbcb3	Fakengry
06eb19d137ff0a0ccd778b236e8d45c3b9b078115b2ed69baf06aee0244980c1	32	50	1	7/1/2016 3:17	89dac3b82055eb9b99d7c97cdc5462d553416e8f	6c79c12d544cc7f96a09d80421b0077f	SMSreg
06f3b82f301c97b2da71f4fdc8ed0e6046381981581dbf7714511abca47d3387	29	49	1	7/1/2016 3:19	2eb979be00be8ebd5842070b2f1b0cbf6098f1aa	fc336e2f87a816cf528ae1fc83e6feed	Plankton
06fd5e281179fdfad8c84a4a12977a6942b989923826f91b0bb2fc0d4c9e9641	38	50	1	7/1/2016 3:19	5c2f43374fa5d214ddfe185d70644d28d20af7e8	7abeb5b5450161796b516caa9df323df	Adrd
07059891007b75eaa1fec5cf1f2ca89c71a0200777019d038489bbd803a2cf15	39	54	1	7/1/2016 3:21	a53c6d621e4d052177443523d27ba3e715392f29	b9729b36ef095cc9ec4748852cc9ee5d	FakeInstaller
07205de9804606bae6613a82d24047a5b7fa8fc88c8fde4141acdf107afce443	39	56	1	7/1/2016 4:02	ade02efa09369ef964ec5ce16ad3cad6f0385171	91c8a04bdc6e45b1123a4104c96f7683	Opfake
07314216289ebf4d660dc189cdec1b8c84adb14769e90270c0fe7ecf56fb30bb	39	54	1	7/1/2016 3:21	4229e2fc8c0285a6a2c1881bb15bef5ab43dfdd2	234f166c356df6b185f6abef8c643850	DroidKungFu
0732c22ae1e9439530114edd0c469472726883fa386b6c9b17702598063b5b3a	40	54	1	7/1/2016 3:23	9119b2bb385d441dbad6137819f8d9b721f65cb7	f0444395515a85f69793ee806c565eeb	BaseBridge
073ec89d7e88e362ba439f96e636c40fceee45a0f386c5630638fd1384dd26a2	34	55	1	7/1/2016 3:23	411c119ba0c4059d219d353e9b3ccb68e9826c5c	9ac2f492d5a125bc304e13b5c73cce17	Anudow
0755086e94d0e11dea086684ba253eca459a88deb4e5b92f9a316ae6afb7e4d6	33	53	1	7/1/2016 3:25	50dc44e9c21202738a6747aac50fd5f5ab4f5f38	0709f23a82b4110d7333a5bdd81e799a	Plankton
075f616abd91e226a0e4c9b9d21bedaabf5f28cbfa39231046a0036f2596759b	30	50	1	7/1/2016 3:26	49d2cd14b8ab17766a326603da8668508535ef04	458c899a9fc0a4f21dea9107791b8ba9	Copycat
07612382983aff33fa9382371ad1b183deef3df620f6d0221754c0a2f6d29978	40	54	1	7/1/2016 3:28	6d420c9ab9bd0ec6ee501eeee44da4315f9a4c30	6926075f3561e854848b6895da6bb26c	DroidDream
0761cd545d05e11a49d760236f997f567171ac4be4bff8e3f421ba0f0f93b2e7	29	50	1	7/1/2016 3:28	bcc75da416d61d37966d843770e03079ab0731a0	633e8fe27cf65f29465b298c04bdc4d1	Plankton
07763f357aee9adf5218f6017bd615073668cd378f94d9770b2d149e73c839fe	39	54	1	7/1/2016 9:13	35b0f0e66dfe1ab376ea9ba508972afedfeab429	a4e1d990350f130c0aa4b3efe730e4c4	Opfake
0776a61fb83233ebf01affd6408343097db9febdd0df1daef8a0264aba3c49d5	37	54	1	7/1/2016 3:30	16f3333aa9444964148bb16462af5e73a9205670	7abc319ed7c8e663edab7a5760e77f6c	DroidKungFu
077dbebba5f9ac468d12280c18a5204daf01efaa73ca8433c7e14b6618ec3b25	39	50	1	7/1/2016 3:30	27a31a7183247d17ccec4ca85575587221ccbd8d	d2a154bc4c3e44532678268cd81360e6	DroidKungFu
07829d50ee4abb938877368d851720173b81a4fba741d4395e49ed4d2168ba6f	38	57	1	6/29/2016 6:25	b2341dfc20df007f16fff0ad81873f70fde41bcf	ec220efeeee14130af994cefdaf6d01e	Jifake
0788019d8dda730fc81869050a03e5c27dc8278893c906fa40ad48f5349e03ef	33	54	1	7/1/2016 3:32	88fa3e347f987e0f73b0995b7f9840f87f3d2f57	d94cd5a2d612a48f587ad3e999e4f798	Plankton
0799274e8a51696dc3aba55882a0a115078f8ccee79413af8bfabee995cde615	24	54	1	7/1/2016 3:33	c8167dbf49199706718d491dda06f25d7d7c2294	53dd7bde34067ee49a02b142e7d65018	Kiser
079ca5410dfa69b4a04ef4d11b6c3b131595edf2ccbb4c0f33c90584d9cfec64	29	54	1	7/1/2016 3:34	7bfc85ae0f4994b907d94465f75fc1e838919c1e	e0c5a043ff3fe6d6bfc8ab2bd0f63b56	Gappusin
079e37a84807c6146e28f2094ffa3ec1100b8f3a039f0e44793ea4c8823955be	35	54	1	7/1/2016 3:34	9965756d5f8e6e66664403fcd408e83746c41934	197f5db9a66ca21b4df931cc49e04799	DroidKungFu
07cc72f03d7ca465553eeac760d52a722c2ce2891cf708280b1a1d1c0aa7ad64	38	50	1	7/1/2016 3:36	a0b2c608addd28bfc0c384b4ba74c5a1eb2c729f	56cd8ac9adfc0e38496939385aa510fa	SendPay
07dc04b694b2bbcdde7ac558de95ec8697ab5f00c021c7c429c52d50239218c5	31	50	1	7/1/2016 3:36	3ad6017c441a4b3fb10092b2bc97e910ea3599d9	79b7099be3fbe3641e59a8138913739a	FakeDoc
07e1349dfc31e9e6251a2920521e453f71ce296352861902b99734a8a7b7f554	43	56	1	6/29/2016 7:58	adc8ac7b72a1055438773e7f075028df681d987c	b2d359952bce1823d29e182dacac159c	BaseBridge
07e47fbf43c585155ddcdae49c3330c00ceceedf6c9f98432cf631769a21b206	33	54	1	7/1/2016 3:38	bd2ad536d6b92a0ad8f728b3cc74842ca10b991d	65572bc791d056445bcbb9e7322a6ff6	Opfake
07f3c7f2aef7d3d880b1393efe7932901037d403aceadda5d3b257c8f378361f	40	50	1	7/1/2016 10:53	a1220ddfbf0cd707288cd9c4e712575716588c2a	0f102818e6f46626599fccb1fae5c6ba	Opfake
07f63e65a9fa9bd371e84401a0233ee4c72d068037f7a422275829706127e317	34	50	1	7/1/2016 3:38	cabab9bc007796857241d62406dcd5e78e391473	a1c1a7ee09030fc0432f399401500480	GinMaster
07fd179996f62c9cd7cbf1bdba8558b06a7354fa23e08adb1b655e29cbc549d0	34	54	1	7/1/2016 3:40	8e24b7a86368a4e39d8c0e86721060bbd7814ceb	b345b578d2b4490f79f891c5dfb1dd2e	Plankton
07fd2a98011a7d116af2e33934730afbb9394f3776553fd08d64fc65a64a8c4b	33	50	1	7/1/2016 3:40	e46127e937c02854a0daca84dcd0ee23af3b11d1	f6ba022ca8e9da21a8d84e4b85f7e423	Plankton
07feaa0e04e56cb3ccd06fd7902a9d9cec48dfd901bd6d5e07ade81448dcc5d6	33	49	1	7/1/2016 3:41	94e7eafa2daa82ea1d48e62cd38addb0ac525730	d4765b18a8e0498961c10a7f0ccc86ba	DroidKungFu
0802459b48a4b52368c9ef5d97971ef5beb0c83f03f62bbab960337fafdfa7d8	33	53	1	7/1/2016 3:42	91b3188117999db26edfdaa1da441d1be054d931	4f50c5472a90daabda911cdef84a8e60	Kmin
0804c8515a757bbdff4107c8add9ff43830aba90ebb204009a4765d68f9a6c75	32	54	1	7/1/2016 3:44	36a8d8d14cd9cb794ed6c84523cda1171e61b07a	5f620ffca98ffcb06d505de8d7d62f24	GinMaster
080a5e307ad526ea011519b06ca214c7e1d6214d87295e7cc5b839007e8ae678	36	54	1	7/1/2016 3:44	e5178a87cc1e436e565d2c2c496c9b0f69033fc5	0188c86e5cc17786220f7dbc0105406d	FakeInstaller
081628d18c709e169afedec7a4aa521ba91322e74c604d9b86ee34c43283f44c	39	50	1	7/1/2016 3:45	f1825d984c87c580a3a260c96af17ebeee9b5775	a0a3307d01d74896174060b03afd83ae	Kmin
082271e08b5355c5619ae5e4485c3600c321dcce1131874b3210e1abf3085d4d	39	56	1	7/1/2016 7:39	156b60177f083100ad597d39f0d9166ad0db30a4	12229fc0b18719d3ad59b2f411197223	Opfake
082657d4a72f44ef7ce228f7f6f5293128956207176a3d89def2a8f7ed65ae63	32	50	1	7/1/2016 3:46	0e983cf7835ff7a1a1fec1dbd03bba05b65046b0	d8286a25725ebed8c337405242c7a433	Plankton
08410d119b877dd31959fd8f18807728146f8c36c9378106f36bb60fef8b8adc	37	54	1	7/1/2016 10:53	559063113fe8e80ef9dcc1d92c2c07f767469260	55c3ef423e9c8075001a98f34e5c548b	FakeInstaller
0864acb063671894c80220d3f77cbcdcb08f4aabf017cfeccccac84753c3189b	33	52	1	6/30/2016 14:21	d21ae007a8ed9e1d81b8cf8ba59de4049e3e092b	7ef223798e4fc752b3a10a6ecca602b4	Nickspy
08776e7a257c2cfc8c0a8923483c5c27af34cccbe483ab3b119a2d7a03a5b620	37	50	1	7/1/2016 10:54	c2634d8d0036c2adaa755f4080cd8bb8586450a6	313ac797b76457f0a3142890dc72c86d	FakeInstaller
08801c78e26ae605907825c5ae2588412be78bb5ef88e78c8573930d93a385ae	35	50	1	7/1/2016 10:54	9cb4cc996fb165055e57e53ab5293c48567e9765	b42a9a5cb5d47642e2f5180b9ed720d8	FakeInstaller
08811dd354c2c76c1bd3ad8e0c9fbecb60663442ce7b129b22f4a71f54be1b2b	42	54	1	7/1/2016 4:02	f6acc2f72cbae50148c426f52705d3d4dfda50ef	f61d24fb7e6a9fdce481707699dc0cce	Opfake
0883c371e8596670e67371096ea040d7ff82d8803e3b9ec03eefdf4feb64d3d6	35	53	1	6/29/2016 7:58	8c1f3dfa93da0b555c395945cc7e576954d034f3	cd22da558c1372ff43404bcfe2fe20fa	Stealer
08908e7aeca04b2dd0800eba17a3c5b5ef40943fe1494fccf417704784c81142	32	50	1	7/1/2016 3:48	bec2cfad433a56a8a0b2b38ff780b38666b8a84f	7976045f011a27eff3693a02b2cf5841	Plankton
0895f243b8f24a62ade370aa52cbe9c24f6d851b2e4604ef89421f21a8d3cc24	34	50	1	6/30/2016 14:22	61b7cf92693d61498f2cd1357d120306faa6a31b	779cdd85f6d109e8a6cc6f0c1b74772c	Opfake
0897d40edb8b6b585f38ca1a9866bd03cd70a5035cc0ec28f933d702f9a38a03	37	52	1	7/1/2016 3:48	126735ecd1c1755e1109828fdf4a847527bbffe5	0851ff328eb10b6510a232267a5e3b2e	DroidKungFu
089846f3158a3699ecfc9bc93a3d5a2daa22eea0477099481f1fb0aa851f8e86	35	50	1	7/1/2016 3:49	3bfda654ac06645647b1f0920cdabab5661b24a3	3d9c11383475c748f813a6155b9ba8b7	Plankton
0899e04e972faded4f22138e6c1289f1095e9bfe5281d10c2866c7a5a9eec0b6	38	56	1	7/1/2016 3:50	851a3e941428aaa488429d87c9f27ef0d1225296	5f82476738d897387ea0e382f0d3fe1b	Geinimi
089b72c6d0c924dcf0025b7382acd8699752a1aa9d6b913f196879b62cb46d35	31	50	1	7/1/2016 3:51	4b14b6e9211e3b3ab8f86985209e5984f6bde697	212a7ef0ac4da67bd9e56e8ec73d312b	GinMaster
08a6387999c9a0b3b25a540cec16e41a46f19e4a3d4e6cb895f8c492086f267c	36	54	1	7/1/2016 3:52	20320e61cd81dbbde6b25c5982dba133eeb06064	635b8f79c43fc603753838341e79beda	FakeInstaller
08ad6b366abf609018b1866f609d132ecdb66981aae540d3316c7584c816b179	38	50	1	7/1/2016 3:53	9f37ddf243c7c35a67b4973d42028d7019177aeb	a43d22c0aff8960bc6a52175e9558ff3	BaseBridge
08bff537a7f69fb1bf9de7b8fe3b243687d34c823a2ff5c8b49048248bbc8a61	35	54	1	6/30/2016 6:31	e09b5c22105c65e30854706126450e10cf3d7848	9f3adf8f270b6e765ae28657e2043106	FakeInstaller
08cb0cab276ab0f339ef0f5e1988240d1c181c23b228f8ce016ae7473917a289	36	54	1	6/30/2016 6:32	911127a811783ffafddcc9e22c98c7f0fb22b1fd	fbca8499680958485e6818cc7906c559	GinMaster
08d68dd21abbee3b6a05217b0c4bd43ad0d17f2922f9bf4117ed67918986a7aa	33	54	1	6/30/2016 6:33	289b6773e536e44db41bdaf20f359414d00803c1	d2130bf1674047a4a8b11ac59315216f	GinMaster
08d9d6656dd86641b2d5364e96f9bd846e33836c67b9f2ab86a46ba22a0a2ae1	36	50	1	7/1/2016 3:54	5ef189634f50f4dd57b6cd7a8641562a79208ad5	7215cf78df111d9260f64ee62750c7f5	FakeInstaller
08dd0de5632330abc89be6bca96df544bddfadee3ab0454d3b6b313973ac5aae	35	54	1	6/30/2016 6:33	e9806b690aefcd359bdb73a3439e68a870b6fe6e	1b1be1edea46491e74991c2752beb8be	GinMaster
08dde7bf93d50eedc2030445975197380a02e822d1d857741ddca311ca4b966b	37	50	1	7/1/2016 3:55	c26e06408f3dbf865c1b51af8d7d68c9810702a2	cfe160b9fd9c5da227b677d0154a5015	DroidKungFu
08ef6756f37d785b47c44e8b2a71f737db00f76ed4f57cc5082a521a2a0a121e	31	50	1	7/1/2016 3:55	0ff4cced2e22f2eba8395746517056e847f9c7e4	4741cf51c26ed29ca8b9a78e777b9603	Iconosys
0902ad6bd66e1f16132aee051b329a1ca41fd0bf8a1a24d225b35e601dcd3e69	39	54	1	7/1/2016 6:35	1c776c6004b151ddefa9eb6a4473c83ef93bae49	075641b90fdc5fba194e8e41fe4054b6	Opfake
09069deedbfbe51bacf426d1e616b57c98f13469c519f0253d5d18bc657b9cf4	38	49	1	7/1/2016 2:03	dd495402e6c5f992dbdefda774cb6d8998ab78dc	8998330d780857575d6593ad112c36b3	Opfake
0909944a8cfeb59e945cff0ad758a51d6aabe9ea78231be401c56190eea2d9e6	39	50	1	7/1/2016 3:57	4c0ec2edcecbdb2e84680eec1e176edf7e20a01c	d0450ed5e0d3118cc84f0f1cad8ea3fc	DroidKungFu
090b5be26bcc4df6186124c2b47831eb96761fcf61282d63e13fa235a20c7539	32	50	1	7/1/2016 3:58	7bf3043985cbcd3c4b78bb69cbbc64b6d154242d	8dbd7df15bc9783e99b4edccb46605c6	Plankton
091ab5d8a9a81911aa2eae983ca16d61f243cd99e8fd5ba4957b703d0ce79a1a	33	54	1	7/1/2016 10:56	e6a277127bcbc23ff6aab7bd6b6bdcd521c9ea4a	81b483b85933cf9770f1cda90e4ae741	Imlog
092c599c136f3d890fd8f1f9aaef52408caa8f821e25f107a733e6c14784c832	31	50	1	7/1/2016 4:00	078569a55a70dbb30486ba548c6aae4d7e90ee7d	2b7c04a3c3081f1c56058180890ec252	Iconosys
0931a7a409a0c17429a27a670c71156ffd2416b925bf66ade1950826dbcfde8d	36	50	1	6/30/2016 14:22	5ba9011c8945d29fde942e5f914c912a04e00bca	fe6a2ed578ed2110aebae3ed819e95dd	BaseBridge
093693e2e711995f40c1b9e68f1a208a88dc1d58ff2270298d9deea2d070e9a9	41	56	1	6/29/2016 9:17	e0880684e8751fa0e40d158073d33e341dffe97f	770e1581ed923447eab7647244a4d575	Opfake
094960ddc8ac74836d0b41227b0d1528437be5624b7cd4e95c64d318dd4f1b80	40	50	1	7/1/2016 4:00	c23e3521bbebf441f8fecde1617de2406dae2f54	fb4912462854a321d9ffb2e54d4f6dc6	DroidKungFu
095d66a5b98a204adc3857ae8759fe0909c051bb7b78ea8601064303b512515a	36	54	1	7/1/2016 4:01	e84eadd97e171fa43fb78a3cb1ca57b21b286fb6	5fc195dcbfe07fa6ea3fdf4a00344d01	FakeDoc
09609b1d65471246f9fa035bec614d542e164fda9536260467e44e7d04f058db	40	56	1	6/30/2016 14:57	5dac8ba9e1bf6649a46d6e16aff6290aacafb4cb	75b841e211e063a0f0b9279fb966a579	FakeInstaller
0965b350a12fc8e55865501b73d6dab4cfd35c0fd283a4dc463f77867271eed4	29	54	1	7/1/2016 5:00	d49b3ed4fae0b6666dae5df43752e1f243574aca	c63b11affb39d475982a418fc78e3a74	Gappusin
096c309aec96014fa6f7a9b2b161eda0d93753b73767260108f8a7d9fcea1ccb	33	50	1	6/30/2016 11:00	8ee579742c04d6084f02c2a85987123f16a828be	c409aa026292bd9f34f96e17a3a703f7	Vidro
097075e67e8b3af0290175e3a34ebd587d4351294682e3b01274e6a9767d8caf	41	52	1	6/30/2016 14:58	1f20e736749f414168fa3cee369b7bd7498687c7	88c0f0be929b4f35cff410c0af344077	FakeInstaller
0974179ddbdf67368105eee0d5bad068e184d6b0a63f9e92c46f6c581981cb5e	33	56	1	6/29/2016 9:18	a624b9a29976130b8e245fb1433e3181a60f945a	55cef387ee9803ce756828b209d09c18	FakeInstaller
097eb54fbd92f1b27b9b018875e8ef0b9fcd063c5270fdee9955153d807fd1ff	40	50	1	7/1/2016 4:03	c231d79471f1df6f812aff9cd0d0c167bd20bfb3	0c43613b72c93eb0231feb312a4a5178	Opfake
0990c3df9fa6cba73fc83809c5163ca15e6f6a54b7c01c1aaa08fc7c292330e9	36	50	1	6/30/2016 14:23	a544208620ad84c902b55ca1728fdf7e95ee00ec	627124e2b406bbbebc69aeb560e29608	FakeInstaller
09a802e67dc3920d2da1fe60946a514571e3568cdfdb6468bf15ee3423fb2e50	32	50	1	7/1/2016 4:02	fa2b90334991767220cbdb14ef9c9980e99f2308	0c0540ccddf7549d4f71a73e677e4a7c	Plankton
09aa71993f641a9e4cc8589b738023753a9e0ecf279f05ead212df56a303d83f	40	50	1	7/1/2016 2:04	abae9a94ab538848ecdf961fd51168e932664c1f	09f7bf0cd069e6eef5b603700bac4c8b	Opfake
09ac19bce6a6c98948ceb7db6398c0cddf2cb9167d547597731bc44411371478	38	50	1	7/1/2016 4:04	799d38ccceeaef0d7c283a092af7055d932b42c9	787cceb37f531a6d31527d7c79996d7e	BaseBridge
09b952bb0e499ea71e042f6984e6e7632fe1b2f646e212e16468b54a7d0e4253	38	53	1	6/30/2016 6:34	e3f0de8ad898f0b5a7c9d327ffc266635b8af32b	987e69f365649df57bd9cec5128f5956	DroidKungFu
09be2dd3b1027aa9ed38b52fdbdca25095b9a6952879a9b4c9d88bc578e53b33	40	54	1	7/1/2016 4:04	771dbf0a018cd740a9d630b4865f176949facb07	31c7b4ef715f71e8be07ebbecf9c893d	TrojanSMS.Boxer.AQ
09ce836a030e15b840d1153dc7cc2101678e65e173c76720e7dd98c982f5dea7	40	56	1	6/23/2016 8:59	ad8e1933136cd4751cf21e1b3fce35c087ab0a37	30587d7e5ac828f8b1eaf476d4b19bd2	ExploitLinuxLotoor
09d9558a9fdfadb98af12f8af01344ad07ef959032eb8e20a8b0a4073bcdccf5	32	55	1	6/23/2016 8:59	81fc9b44b391ac5fbec4f9c3196cfbf6d35428a9	78f6029ec19491ef07e44ef4ac5b30a8	Iconosys
09df0106928e7e1bdd48f30733cb494f4e9cebb90046f68ea06376aa7f5d3514	36	56	1	6/23/2016 9:00	47b7fe93a17cdf74cfad4df4b3decdb6f801af63	edb322b714d3cb362cfb516b6d3146ee	Plankton
0a02157b6acd24011b8d165da2625b7a6c804287701f5e211d296bad2a0a10ce	38	56	1	6/29/2016 2:47	b9abe12465118a3f559faded7e6b7724277255ff	5f30422fba3ceeec0a4d67f816af3d1f	Moghava
0a073153ba87aebad2f47bc8a0eb3a40f4f24599c7f3926502c070133a09c1c0	31	57	1	6/29/2016 2:48	a08197e739befa3eb260f6ce811d752136ab4f42	ac72ac65292254808376c703f04840d8	Gappusin
0a0a78000e418ea28fa02e8c162c43396db6141ef8fe876db4027fef04bed663	32	54	1	7/2/2016 8:21	9aa77bf273cb39e0fa2acb26d2d874278466592d	25c1d522fae448b6a68c64aa2da65c39	GinMaster
0a1aa1f3c881c8e8f6ea3a27fb6772c1cb21038e0bc134e702492d84d5d2646f	34	56	1	6/29/2016 2:50	3c3655761dc2f5ada9ea8a9c37c9dce6a1565872	9be5b5932e50e8fdfeda8578b88ec417	Plankton
0a282ade29d49e2c01cadd5b6a65b6434f5ad7c96d3360e8c8831cfbc6d8cedf	38	56	1	6/29/2016 5:51	9b812d4fbb11a7f138147ac29517531212fa9d8c	382440f47897aef908b0c89441d87c23	Opfake
0a29771ae7a72d272ae3cc322ba26bb6e5a4f3fff93bb1095ec380941315fc5a	37	56	1	6/29/2016 7:59	a9ab7d3d51f364a197e34e67e800ae1a21d132d8	5b70f39e8a890b4fa10e1bfa2b1cab5c	FakeInstaller
0a342f18ce340cb36b54077376cab9f5070fcf84a46ce34f35947f90c7588fcf	34	54	1	6/29/2016 2:52	fca359d5176668508688200a58c347bdc2a0315a	7557a537451810db2d0f53e1f113ed45	Kmin
0a38aa7610cec274806a1c8c909091eaca98f0cd71796adc0c8af29f693ad253	43	56	1	6/29/2016 2:52	a98cd8750568b4265e92071e37f063bcb5bd6281	b949c738302f480057489d6cb33131a2	BaseBridge
0a394ec6d7c750349a54d4893b83df31072900e804ce4845dcae763348c2e187	38	50	1	7/1/2016 10:56	18bfd3c91b466a337fc3851a90b3de41c79d3eba	91c5226569950e77529633cdf60ff674	Opfake
0a3be4156b705957d201a86250d0d7f4c5470f1737ed6d438a129a39b475397b	35	55	1	6/29/2016 2:53	a0ee62b3f8d4e33318165ca0ccaf6380f18e8615	7c5301031917507e479eae7356fe2310	Plankton
0a4d010be1742edb7cd76ffef94e7a1d4cc8c1def1ac37930403ff9f5ccc4841	30	52	1	6/30/2016 3:13	4106f8f1911ff3b68472065be54ea06dc0499cd1	2244e473a7fba0d715b1ca22027d7170	SpyPhone
0a68a27d0298bdb226dac7a5ab4853e8794b3ca8b2d20ee6a413559315d29f35	37	54	1	7/1/2016 7:40	d0aa795347b270456e6be854cfaa29872e990e30	4cc8aeed8b8bc45ac6c48b0979dcf212	FakeInstaller
0a7695a7a6c27bdf7e3acd77136642589a28de08b14a81328a39bd3ab5fd095d	36	57	1	6/29/2016 2:54	720ff56d759eb98477836f5436bc1a7243cc93a7	dd949b4bcafff324a2aee9c6080368ba	Plankton
0a7f729ebdab6cd0eada689e829e6e6113f4c26fd9bebe83cbe461555d10ec48	36	50	1	7/1/2016 2:04	afe931f904170e3507f70beca65c44c1652a1124	33847fd5f81293942f70125018f3ddaf	DroidDream
0a94f8da4ece3efdda467205b294f5338323604431dc41a66c68c833aba59263	36	55	1	6/29/2016 2:55	b906b7d05cf6b95503e83f5bc390f8f9f82dd947	f5e360b8e7f65d80d4806ee0051105ed	Geinimi
0a9ec6f11cc0842e507ef10da3d83e2d880833847993be55d2def2c561760385	40	56	1	6/29/2016 2:55	683091c4be7068c0c7ab5a2f0450f8ebcda2516e	4f218363c94d614d3341e8d98f199e23	Kmin
0aacb77a43ea7d2cfcab3d9d5e27992df70949e0c5c4a2043c5ade86f31663af	41	55	1	6/29/2016 2:57	75b6b469588cee4eaed0ee8cb8a9de4c56e40b89	8f7418a1b6f1ac07e1fe70bdb01395a2	BaseBridge
0aace1144b8e8292a096b5a8cf680f4bbefed3106d2fb63e815503b8129a637a	41	54	1	6/29/2016 9:18	4f45a252723a86ad4c0a770ea49a44cefe8d433c	b582f2e7166ec19dd0f606fd7144390e	Opfake
0ab2646c27ee694a24482f029ec30bc621194c2250029456f524a359bb8a521b	35	56	1	6/29/2016 2:57	9f6f08a3ee2d0d30aa12d8fd8b931455ae4ddccd	3a40fd5f2b846cb5cf1b8631d2885920	FakeRun
0abccad6ac3523c968c44dec57d7a7bd50400a55eba02dc37c7c2f6e6a759292	34	54	1	6/29/2016 2:59	66dd782e7d27e5f794c25f5cf6465687af60aff4	4069ff22ed7cb2036e4d525f16dc4e65	Plankton
0abcf9034bdb8a88fcd85f133a1677242431ce63182aa2e82827131ef00756ed	29	56	1	6/29/2016 3:00	834f066b65d16e436f3bc0238dcb8f2133b1c56f	c7cfa1afd13f71b9e7180b401ba46669	Plankton
0ac59b8e80e40516e10041d5225171cbf6b8f8ba59f26413f5c42c063fe5d41c	34	57	1	6/29/2016 3:01	40c1ee51bf8fa654ed3ddba6d440533404e09ee8	cc428de19c3a047bee7bf2e19cf99409	Iconosys
0ae44d1320be319e2d15a5c83c240bb1fafb28d3f8612b34e0d6adde2315926e	35	54	1	7/1/2016 7:40	3d6961849dcf77c7b0adadf84d73cff3bd928271	4cb30ed69dd9af1d0626248c12e13f6a	Opfake
0ae6cecb96e4515f4536efc711d583a447fffdf2bcd4e04d2f4a0347f63e40ea	40	57	1	6/29/2016 3:02	9d67bfc00840fc7d76eccee95ec14fcbfbadcd02	54d62e3205e7077d7992d412d81bf767	DroidKungFu
0b0625415fd2c9d06e28d4d246d202e6e2985853a6e1b9ec40eaa02bc197ba57	36	54	1	6/29/2016 3:03	1d55d6d15f8465f3d115d78575f099a3b094c41b	c07b0c0e020cb0a47ef3dbeae0e98e53	DroidKungFu
0b06ff04b2b072eb507d576ca1f2f27c76ab604d9e319f02628225292b5ec371	36	57	1	6/29/2016 3:03	dc132cc63d0df262085e46d0f835bfd684e0318f	f80629e50ad1237d4b51c27f71a1dcd9	FakeRun
0b138524977884872094e5dc1d0a39bb5f3b1e1a05bd35b96e68940717b87414	41	57	1	6/29/2016 3:05	98d58b8fc9c8368af65813048ba3edbb6e60140a	3e034bbfa7feac50aa312c3784235333	FakeDoc
0b24921c9648d712d4b53d4f575db7ab448c92a40ae2cc23e31176893890bbbf	39	52	1	6/30/2016 3:14	0a6c8d70ba2d90ff20ee86fb9810d072527a457d	4fb91421777dc20d17596ee4c840242d	Opfake
0b33469936791db785e8546bb752aa75de4c3227293a4237249dbd05fc12d039	41	55	1	6/29/2016 3:05	c6530612bdaac63c02cfbbfb4f9c7dedc83ab1e4	1ea99c52b2110c7004b92ca0f134a47f	DroidKungFu
0b57c267a3028a744019b250a8af44e3d5d1a1ddc650709cec8423160325404f	42	55	1	6/29/2016 3:07	5cea3de233f4527b5eb582e17c6f2eb396f9bcf6	6ef268c9c43f1d31a60cdd3d3d7e2ec7	BaseBridge
0b59f6b7d6df736e7150e5a7506d97aaa67fdabf113f97f8ec6f48d8511a2dba	39	56	1	6/29/2016 3:07	ea47a4786ad11ff10cce6a98d18fd358e301a544	7689ed40a9f724db742e91d64d125ab6	SendPay
0b717dcfd6b02ec4c6e46b856f24958e499decf2b9e5b4e31ac3f401abc46006	41	57	1	6/29/2016 3:09	33d0ee8a52bc049eec7dcb02600ea04df9446f06	4712607e222d45204875d0e471045dbf	BaseBridge
0b755582c46acfb65c9d73e6687dcf08cf04fac5e4030de0b8e16e193bcdfe64	38	57	1	6/29/2016 3:09	7ea10c0f66a29fab6e1bc136e05aba08ce7765a1	a5221c992c3eecd22678b1ffbc9c2a6d	FakeDoc
0b89540441c58c7e3e3bc38b457349053494496022119c5153ee1d295ff9bcb8	36	55	1	6/29/2016 3:10	3c40a1b91ca126172cdba1525470c9465538a021	5bb12e4680fb20e18e9b81a31d222e08	Opfake
0b91bd055d6324b66605d922d3638adfb1ea6d033939b9cb923f3cd2dff50997	35	56	1	6/29/2016 3:11	162f9d6db6d2bb8f68340b939c1dd7cd980fcaab	7b613cce69883ff6c9cb3892ebb11244	FakeRun
0b963bafe330d39369cfbc279ade2eaf8ed5915d6bef52c40b6fc5505d6dc6b2	33	57	1	6/29/2016 3:13	ab83f8f59b7c3a2f84bbce1419756ab7f2c811e1	9eb058b410db4446117c15488cb28a4e	Iconosys
0b9678ef94e8dcc2bb4d3b2fa5a75bb9ae4f7ef464784d1a2509e003da699707	41	57	1	6/29/2016 3:13	9e835d0bf5d8515b2e8017b72d106b9d85110d78	3e8748a663c3d2f2db3c5279cd8b9226	FakeInstaller
0b9e5110568a756906bd1a38e8e2dd6cd00d2ece7a8b64498c3df6105d239d03	40	49	1	7/1/2016 5:01	c49cfda3d8e98dcfc5f3a81d171ad9bd123fb075	30ee2b44598ef926af995fc83bd47d32	Opfake
0ba56840adf155b07bf6ef96b141acd2e5d49f0f17d4bcc9b887b62a39fb06eb	40	56	1	6/29/2016 3:14	fea4210d73ab9c5ed0cc735bee8984639770b898	e9d22eb931f64943f857796f4181e291	Opfake
0ba73fb2257f2c1794a47c0295750c2b8cb914cbf177bd708e7d10539286d9e1	37	57	1	6/29/2016 3:15	a1fa9de17c36f00fbbdfffc9bfc3c858b9202f73	d0fbb633f564dac50d54507ad2937e7b	BeanBot
0baa87dd46f81f6f6c2243b23d4f59f79f8091711cd03dbe9e977c1bc0f35141	33	52	1	6/30/2016 3:14	9b5e3c31f9bee0ca3f3e411f5eeb6ac16441b46c	51c04da7ccc53279efef49df1d9f9953	Boxer
0bbe059acef06f941ddec07a2fc6c61710d565a5811ed00139c427069038c42e	43	55	1	6/29/2016 3:16	56a1d8a2ad90e98a8b61f77914cd378b3e901619	79ac31105337bbfca8df68c5c386bca6	Boxer
0bde53a1eb174ec846d27504535c3f344499a4b5b809744b9369d6e6cf717d55	38	54	1	6/29/2016 3:17	cf78a04b0cf50094c72c786551c14be8544b14f7	c4532d66df9399d603d48716a3f05bf8	Fatakr
0be1ab066b0a4b7732ad7a7ab25d94f716a216e09df54477db546db549d0ea82	33	56	1	6/29/2016 3:19	79ab74fb7ee94bcf980741a9d1136a84cd42be0b	747e9043e0403fceef8b75aa3b7f9a55	Iconosys
0be2a032fcfc07fca6c7c9f3fda1424743999b050482e66695fa4bab4b1fa0b9	36	54	1	6/29/2016 9:19	32a80056068315e383a3f8e5154d2f9b1c47eabb	41e4baca69aa4cc1e60a90ac2c947cc1	FakeInstaller
0c21a56cdbe8703a79874b411975a921a82afbaf28ed4cce62ca2e026a4b14ed	37	57	1	6/29/2016 3:19	30e29cea704a42d579cbf5907530402d392c4a14	48037247606fbce865729cc791697015	Fakengry
0c221fe6be180e5c694c84cd192b62db995e01e706982444d0ac3c837e4cdbb4	35	50	1	6/30/2016 3:16	65bc5de7c2e7efd8627a570bef1b0345636c3a9a	bc2155b6abaf13d28d7d2dd24c3c1151	FakeInstaller
0c2f5f9e5fb6b745bac3a5bccb56eae99357d14de0121da269dfd55b94a47c43	36	55	1	6/29/2016 3:21	6dc5bbb06155e883f0d95d817e517b7b74847a6f	09bd47e517c5bf52401c68076042098b	Plankton
0c315480e07008e85f282f388f98e80139f9b71e41f61cae1d05dd1ee93c9121	40	57	1	6/29/2016 6:25	44a955452d7666b95033e3de4b8323ed4336a910	0becf9fcfa76b3ef29e8f74dde643a58	Spitmo
0c44329b000ba5fd545464a2f1e0c160da6d5cbe0fe125852de0dfaa67234564	38	57	1	6/29/2016 3:21	38f2daad5accd35f662c314c99b667da5fc79216	9a905e22386175b84c63986c82b1d4fb	Kmin
0c49a873f66c286996debf6c523c5236b258e0aa48c49c10f211c641b3bcb7c0	39	57	1	6/29/2016 3:23	b8d7a8e94a7338d9b273271182ca07028b1c6b79	01f5ad8046ff54b94997b624890c3e16	Adrd
0c4a014fc1c6195d2ca35d32894b65edc30f1a35dfe49a3e992bce32476fcfb8	36	50	1	7/1/2016 9:13	16343b293d9f357bdb7967df29ecc1d112ad1597	38567751cd0677558634c9cc19251db3	Opfake
0c5d78b0e0d0693c8aa9478e6fef05760e45d6ee809aa75c19125eb9e9f93ba4	37	55	1	6/29/2016 3:23	ca09a3d6003a9a201e0fa27417d8d5425cf8023b	55a848b5d743358706810a06391f5d7a	Geinimi
0c5f6f74735692fce876d86c95d36c74df88eec9647853590ee8ec9b1fabfce1	36	56	1	6/29/2016 9:19	a1d9d74480ce9c81946bd3c52366c2d100062af3	0172ab3595a61477b9c1f22d52e91637	FakeInstaller
0c602ee784dd9c06cb8ba7b6a8c983731e53dc8d5e06090d8f0b211444d6cae2	38	55	1	6/29/2016 3:24	18a914342d5a056b8495198794dfaa30930a328c	3c83a589e78d276d9000fc739d3427c5	DroidKungFu
0c8890bd550dd21cc5b0feb9ad101984e194719b2656ac904b7aefb35765b15f	21	55	1	7/1/2016 2:06	669f3c1995bcebe0c661026f815f56a7a8ea65f9	14f4ff74dc4650d3b9f4fda951380646	SpyHasb
0c9c308598d62069ee85d5b6b59c53878cdc20762e50aacc183354d496b496ae	31	51	1	6/30/2016 3:16	88e8b1b3f25c66e81062de53eb45ba5175329138	00789fc3c14496a2a5f8ab00d0bcd0bb	Opfake
0c9f0cf005d34e251239fed8623b4c112e30ee6630e2b8dec0de449d3b276d8c	45	57	1	6/29/2016 3:24	65f4657401327a9f56e1a284e2fbd31be28aa227	125034fe8e75aacb8015cf94807b7c78	Geinimi
0ca64e19e09d8af20a7a9269aca259da3406c5fd1c3627f92fb601af2c2d7d9a	36	57	1	6/29/2016 3:26	398d491c5c2225960ba10d2cacf10351f207898e	24eb80fd6db6994b829e34d01118f95c	Plankton
0cb1212392eef15481eba3bdfcb61be850d372e1329c2da68e73803084045102	32	55	1	6/29/2016 3:27	df54be64d4c398b0dccf39eada81521170ab4bd5	bcdc6989070f1aa61d348b287aec5591	Plankton
0cb22e569f7c1b4fd3cf7d9b2b24bae6cb1d901ab49fa100d0aee002b680579b	42	57	1	6/29/2016 3:28	df08e5a4c3875c57889f44192166ec58649f7b2a	df4261095fdbe95ac8565e73614d5e92	BaseBridge
0cc4e0fb10ed92854d4a7075677613d33754ed4a4503e4a84cd38467b8e572a4	36	54	1	7/1/2016 6:35	09ee59ff628f728bcefbbe921eb0164f152eb129	54297d11352839265815776146c3e795	FakeInstaller
0ccc7f9cade5aa4a8d462bb5ca01f1ea657739ac04be8aa40c5703a976499729	32	54	1	6/29/2016 3:29	53c98da66df333a492e7468debad920329d861fd	c8d8f58dd4a4b86c46f98e92330bad88	Plankton
0cd60599764bd4cef897868f6a1aeb96d14b96d3072d86e41149727c902972ed	33	50	1	6/30/2016 3:17	81cf9c2bce759ca8ee984cadfec579785a92a1a4	c1bf5165b8e904380e2d99d3237476a4	Fakelogo
0ce6a7f59ce12d472e6949f14c142abe68b82b03c4360a65495faa2931aad52d	40	55	1	6/23/2016 9:22	ff76964c00f1de6d03edca63ca1ff6a8af0d6a53	1385a0ebd5865b3e20456bfd97ac3a17	SendPay
0cef323a96265638fe00c69e6fa8b353f6da05a62564a96d2c5300598a8d2733	38	54	1	6/23/2016 9:22	180be92d38a2d36398d9ef06d0564b0649b4ba1c	ce582e6d262f30a0ffe8cecb8c706ffd	SendPay
0cf3a602622a7ce9ca8aba20923342ad510e3151cb31b4c593f1725dec840749	36	50	1	7/1/2016 7:41	69dcdb70baea16aef25aa84e2ae2d508fe9749f1	acce3c82914bedb81bc88bf05f9343a9	FakeInstaller
0cfa884d0c444a7805d076840038420d8acf957e7ebd491ee334204462f38c2c	35	50	1	6/30/2016 3:17	112458bb664f363023de8401e647f132e52a31bd	776ac6d10d31249745376cf19bbec00c	DroidKungFu
0cfddc6b35bb78f408fd84c60af1d3cc8cceb54d44f9f84654f8b8427a6f3e33	34	56	1	6/20/2016 12:55	453cc61c17f7204f592f1044c2daad92cc43ee7c	c1553bd704e291e19f17a8215d320ccb	FakeInstaller
0d01a91424529b3fdb6f0d27974218f2110e021e3821a384bc2ff5fcce66d1d5	35	56	1	6/23/2016 9:23	2c8a41ff562a1912a94329c4ed1e373f06b3089a	34833a96ba17d3f21af728624937aa38	Ksapp
0d09485e80c6a047c39ba1dfd00a1a72f42ad8c46e66436ed3c6713ffc8f716c	38	56	1	6/23/2016 9:23	a368c8911ee6e8f9795cb8650fb5750bcd247337	8a73cee41262774edc36cc0617101857	Yzhc
0d0e178aa4b0c8dc9bad3f24062913e9e69f9b9ec15afe0ff41d9530c734807d	41	56	1	6/23/2016 9:24	e7185137929a0cca9dab752564ab47a3c99bb371	edf32aaf57e13a5ff6833e6570c4633e	DroidKungFu
0d479abe853fcdc8bdb07023f13df79922fcea78b960391ec2a0c1722c2a4ac5	42	54	1	6/29/2016 7:59	6fedbfda043d6937a1769ad299e870224828b90b	749269ccabed03a4ec48001534661b4d	BaseBridge
0d4a99f46b697374d652dde423199aa16f94b18e04cdddabe5131d19c0bc3db8	40	56	1	6/20/2016 12:57	5c9c011ff3812b4cf7885f70bc9baca2a9c5c312	351bad7baebc56ef8e25817cfd354785	DroidKungFu
0d53592d1f7d75bb900501df2fae55062700371884742992b36d822ddbfa7c10	36	56	1	6/20/2016 12:59	9dc2146744020c0e0b3c9c037a9615463c8a7ecc	b1ed19ab5fb5918b8c7a7354e2c6bddb	Nyleaker
0d57e6827f5c951983f5dfe0383489483012a8122a3b41f13372ab0fa1ece4b2	34	56	1	6/23/2016 9:24	0b6624cc216906071bf5a98adc3bbf2bfbf25f46	00b3494096ef1b3a1c40f814a7eec9eb	Plankton
0d5a8ac291f6180102570fccab96fe6ca675ad9466f26d3b3e8bbb619c205c77	39	56	1	6/23/2016 9:25	50c12d24280f7ece3ccd8c1173f00609fd9331bc	19d7d1964667550b205bd9dc111a5c86	Plankton
0d6db37d116236dcd740b8c4c63641d4ea89f30221d90fd0d580fac3caa3fcc6	37	50	1	6/30/2016 3:18	6f797896fab7c44b70393076a9f9464eaeba4428	3f5d2a39f22ab26655ef447f8a4e9086	FakeInstaller
0d798ca0b2d0ea9bad251125973d8800ad3043e51d4cc6d0d57b971a97d3af2d	35	56	1	6/30/2016 3:18	d99249eac927f9aadb6a7da8f5be940c0613252d	f59087bfa5a0211aa75c4be2af9dee10	FinSpy
0d8efe1c729d492bd4bf5d84e35f0d8afc3f16da78cee5f6dd71fb257a4ff375	34	56	1	6/21/2016 5:43	cd2b0902d38f4fa877e4cba6c45e65e8ee02e44a	350a1281052007b7b3c6997d6058e0f6	Iconosys
0d99fcef20eedd56c2a4ff1ec1e29d99063e285996e50529b7ca2df1a03a9b5d	37	56	1	6/23/2016 9:25	935dbd4b0d8285196acdd70a8a57d234fdc81efd	b89c6510213051647ba951762a2458fa	FakeInstaller
0d9cb8010681d5f35969fb84f96ffcc53dd0b37aee62f522c2972bebf2759f02	39	56	1	6/23/2016 9:27	d1bc2651fefe47da0467e09bfe2edc7220ab4146	4e6bcc71df5844c15babe82437e005cc	DroidKungFu
0da2e92771600c11db35f2eedc66f500156dc3c8b354a5bdb23d33568bc2e0c2	33	49	1	6/30/2016 3:19	f90ada4863b49a84f72f60e765c4127d3017e7aa	e91cf9a92848ba4736625fcf431bb335	Fakelogo
0da73334abb15049396b97a2318b3d8aa6c60b3215a3c09e4ff14ed9afa86ef8	35	50	1	6/30/2016 3:19	22445b06ed3aa807a0db23e6bc7f41d16a1f9465	96ef17c6bc796011c936d0ad53764763	DroidDream
0dafff9c540c9bc3ff5dfeaf8b4e447b1427e7ceab547a81914b7a2fcb70c10a	38	55	1	6/23/2016 9:27	304fe4b05f7c18f7cb8f0bcd7032f4462f82cefe	cec8e54d8a829db3086a147763c30345	FakeInstaller
0db5abde4183931f2bc0d7ca6ca3e921cd8fdf0134ea7935b1c9878e57eb13d5	36	56	1	6/23/2016 9:28	720b2629aed316029fe3ebb52ccae3c33545fc4b	6b026bb76fad99bf1a5eabb1402f4d83	Vdloader
0dc5cce4a5d41b8f36633f400c33dd3595edc394f76ed993f84f058a730cc1ee	37	54	1	7/1/2016 5:01	5397ad637b8a52ef0a0755162fc7b4eee30989bb	39aef594e99befb734b557bf0bf5ea7f	Imlog
0dcad1b75b528e1f20b40e4ef70487534db04c4592a7f9e93183f352ed49fa21	34	56	1	6/23/2016 9:28	982864221cf7421b171b5f34ad42f657785cfbc6	bc387c75eeab45f836e8c4d19de3bab0	Plankton
0dcc348b48e16f5f23ae1a23cbdac96e6c82ac7a6be2dd7f3a5c271904d1967f	36	54	1	6/30/2016 3:20	97d10ffbf3313d43899465939530b95d28588400	89b0fcae589b3a7d5e79fa870e0f47ce	GinMaster
0dd696cae9f5fc107bac087165a9fb11cd30349541c80780294ebcd4ad86e64a	44	56	1	6/23/2016 9:29	e8eda209abbd27a39d6a9fdf12f125d762eb7e66	f4f5c37cb0055c564024d2b1970586e2	BaseBridge
0df556fbf3767f66a812381ac3976861895855f58e3d24cd194cc3bc51b51f53	41	56	1	6/23/2016 9:29	cf5d1091b1fb87911054d10f1c1c17c3fa746d00	4edac8ae99619e83a406b0241b53eb30	BaseBridge
0df7fb1797024888b7ca2b2c70e0b562037962d46d1c1d2ce50e1bcf62bb5886	35	54	1	6/30/2016 3:20	89b27877b6c51d56a94ccdf9247fcaa44e6b15c0	4cb06bc37ae727d17f73d6f9449f3bfd	FakeInstaller
0e1196f6db248defbe955adb3567b9f397d7034df282ae820482a3445126b3ec	37	54	1	7/1/2016 7:41	62dace20890d0e2243a1a048f51419fb56975d7c	86ef46fac7d22c983628d81ab04161d8	FakeInstaller
0e357f5fa14ca2fb31d3de9ff6754eabad2af7f1a22f781c3c8c9d311e831462	36	56	1	6/20/2016 13:10	dfd83f4231463f3c355303a9d24cdc51616a35c2	333ee3b938468632994d3c1e28d9ae75	Plankton
0e399390097a1dbe6441fabccbdf7ac70f9cf5a5692ead509d4255d44e79a626	34	56	1	6/20/2016 13:11	e2bfb4477b8844dda8f648e128602afb19361330	582b8c8376a2898da1b39d875135e624	GinMaster
0e3ac31b8049d46d50f8a3d4a247c347fe169b556a612fa058f923e7d30a3a0f	37	54	1	6/29/2016 6:26	3457900ebaa944f5837b2e2afbf0feaa4350716a	5ec0b8b4958e7936c8c64512b8cd88ff	Dougalek
0e3bc87be1cb14120dcea58cfb0a99cab5e91d1b434db1e7109c06ab2dfcc85e	35	50	1	6/30/2016 3:21	fbd559d2dab23ca2b5b97ab4080d38fc5c4d28b7	d9e7f0addde1bab08d82c0bb89175195	FakeInstaller
0e46b435d1c549260993b2573c432ff44588937e9350babf1e179cb11675e8ea	40	56	1	6/23/2016 9:30	0042e0b49ca52373181960b750318cc36ba80b0e	0d3b0e1d6a9bf806465cfaa727e8faf4	DroidKungFu
0e4f68dad160a341db160a301ff549af2b1712e55d05abe2f759488ec2564a49	35	56	1	6/20/2016 13:14	751610bb63eb0e181d211db294c6afb159591151	4723c6187eb71b9c5b6c1b4ccac6c5ea	Plankton
0e5c06f8f18ead880d28c6b663109ed91469596f1beab347bc870fd639696261	37	56	1	6/23/2016 9:30	15be4a53a3d355ff3ed2350f520287fadb86e1a0	836d43c4175c09fbd0fe9c11985f0693	Opfake
0e6eb5c4245a63710cd132ec8ee54f0ce334f1ff83bcc64ce97ddeb982d91408	30	54	1	6/30/2016 3:21	c99070950b39da91b235ad3546285c8e2e94cbb1	935cff8f2d7fc2d704737b813cbf0376	FoCobers
0e734234f73f2685d64e1134ea10437648870c21eadc0312461c39f1bcc3ea41	36	56	1	6/23/2016 9:31	beeecb06c8c5c6456b57346969f0f56c42d5ddee	7fc74a583ab23e8e3ddc42d29839f865	Opfake
0e75cdab4bc5e729f6f47d9002c41a2699b52b8fcc9d43b42639b36ebe8d1347	35	56	1	6/20/2016 13:16	cca140446bd716d9306718c80fbe46ff92047373	d847978efa635269e9f0d3ce885e24fd	Plankton
0e7aaafce22438c306eb4c443e52ae87f06efbe6d0695a4986767f7772530b49	36	56	1	6/30/2016 3:22	4fb4677af78e5a6e689061b4775098b50b705b77	c52db12591a090686a187f5631cc3e3a	DroidDream
0e7ce78fddee3e0849c3ef585c14b714afaae08c7ea2b68372886c8ee30beadc	38	56	1	6/20/2016 13:17	c2ac3f51846e0e87ac9b73c1d1d26ad8d361a4c7	6218fac8d192143d06d10df385829229	DroidDream
0e7d5ea87370caffd95b3ba535e1a6a47efad3b0b42f89fa21df59ca097a4453	41	56	1	6/23/2016 9:31	b07b50c6f907493d76135b8fc920c6fd5f64f134	9783aa70949043bb7aaa205a31b42022	Kmin
0e92b147da0bfb389903f3a35102bd9d15d958f499ecbddb5b899554f0d26be1	34	56	1	6/20/2016 13:19	a16f87ec689089499b7b7dcd043e3493ea9dcdad	78df72c11b4b6b8cfcd16bea2401b193	Vdloader
0e96522086fd29af094efc55e659117a8c6e13ad53f6b5d744ab625e3bac7f51	35	55	1	6/23/2016 9:32	207c10896c9d02f61ac3b712106b7ecd8745e31b	26b17a187530dede63621afa0c48bf23	Plankton
0e97810df8b580f3ec2de97da597641362bdd8595a529662302649d33ea243e8	35	56	1	6/20/2016 13:20	e9a5f86aad46d1fff35c22eeefd8e8606c124bea	f4e0f47da0796986657fcf9afef747f3	Plankton
0ebb2f96ca8ad99c4fc245fa453de554dd3e7b07e1427dde2454f5652adfc0fd	37	56	1	6/29/2016 9:21	f44f4532502fd06da377a26dce9421e2f5f3fa20	bc7e9670fdcd6f8a2fdec8cc3488fb13	FakeInstaller
0ebeafeb9404ae4437537e30f12fc372d21fb0d0282ef4ff36b60634c5aeb004	42	56	1	6/23/2016 9:32	84d1a9db61279bea4f40a01babef3a3175d7911f	3cd66f4b420f8160d61c62d3d1aa4889	BaseBridge
0ec3fb496cf9ff7cefb114998504bb8620a808c2d5f96bca2a0013796f9dcc44	36	56	1	6/23/2016 9:33	0478067649691ea4558be62f94109042cab3568e	2384cd1e48ba1541c1968803544007da	FakeRun
0ed1ce633b6cfe411f251af1ce290f5ed0845845b0c96e671f8cddfe97969f47	40	55	1	6/20/2016 13:23	6311ec7b8f44806f389674ec88d9f668616b83e8	afd12639e21c1884d33737aba0bc43ee	ExploitLinuxLotoor
0ed3971b50fd5811c41d4b8e75d249bc0222adb2a76acad0bbf7b6221d90bc71	35	56	1	6/23/2016 9:34	d9fa367a62c241745cad3e69476e4369af2d9776	e845882eafb83ec51790bf9ca41c457d	Plankton
0ee1d2470b21700d48df60f226af733960b6ab0a8cf4d5098d51fa492b6400ab	38	50	1	6/30/2016 3:22	24a8f9bd0c46bfdfbcf1d1c80f60298225722a68	0b99bbc5f707b51ea280eb3c246bbcb2	DroidDream
0eef2cfcef416e5e2831a63144a408d4fcf27966e731a4aafac099afc39bdc04	27	54	1	7/1/2016 6:36	28208784e6e66193593e2db9fbbdec8a22771de6	3863ef17fc2fe75f059f60379c159528	SpyHasb
0ef389e1da85d91010b64028197b294a9005fbc28c8ec3e742f299c0c6bea5fb	36	50	1	7/1/2016 4:03	d38703efc177c245d6a9711e848c0dd586b17c8e	c62104ee91a4aa9b73d1f9517d5235fa	Opfake
0ef3e13052c91e69426184aed8aff60243f6b09e11c040ded4ffe585773e7fc2	38	56	1	6/23/2016 9:35	a6f54854e82c4d89f426c7d3c47cab09051e6c10	a531691de28114fa7e6cf9e5f8a19cf8	Yzhc
0efed80ee3bd89286a495c17ed13fc1c3d5d9ba8a0c22ff1b16c30127ed2373c	42	56	1	6/20/2016 13:26	c19d65b57a5a5f7e0190da619a0ac0327c6d4c11	0a0662f8e3a416932c51358053ab35cd	FakeInstaller
0eff4ed561b34415051fb462dc998725ddbb6abd985cbabdac2c714b9f1b0da4	33	55	1	6/20/2016 13:27	926d40c47189fbbd952405bec8b1ae0677c247cc	4741c547b58e1dbd8609b46ac830c7c7	Plankton
0f021e137e7d3ef426d85f373f64ac53f1ee6c26efd2772cdc9ccb95ff09f9e4	42	56	1	6/23/2016 9:35	afe151f00f0b8382c083265b00b0158dabaac503	d4fae8c4b27f872bf5486910898998ea	BaseBridge
0f09b18c2e66f0e91849a98770fcdaaf55a49b485ce719d2add41c9a51331994	36	54	1	6/29/2016 9:21	919a344c604fb8d6397f0bd190a2adc8e575d8e7	234fbe2f2d955387a6cca19688ec547b	FakeInstaller
0f15d97176c34e2911e63568aab5ca511a47857aeed6ddd317e2051c43143bf8	39	56	1	6/23/2016 9:36	bfed80326ddc2cefef92d8bed23ba14c23a44e75	ddcd5e6d55e75910e5425d6950e82482	Glodream
0f2420cf27f131a18e65616cdd3a96e209a7fb92a74a86f04aeed331904bf9cc	41	56	1	6/23/2016 9:36	9f2145a6cbf70f9cda46d545d2503756c78ddf28	6137183f40dacde386e192a45d266fca	BaseBridge
0f2931043c240c14de48c7a6630752474c3fe5a87a5113f13851cfe8d14754dc	43	56	1	6/23/2016 9:37	f637779a861f0ace02d52133ce213dbed0e83842	addb6df7c8d2203bcaa710553b626f43	DroidKungFu
0f341712e4c626b2b2acf936cae934da666ec3b45f95083545b3ad79cbd48566	41	56	1	6/23/2016 9:37	620d2a7c30512d988cadeebdc51a01420e938ab9	ba96df647a03fed2c830f4fa879446d5	DroidKungFu
0f44b37a162c45c70eca1f86fd72e9a3f59f55d4e639ae5220b33a9b238d4a05	34	56	1	6/23/2016 9:38	dd2d8c40e6d10c3457ba68564787711a4cd7f0bf	311eddbfcaea3bb521356cd21c132c07	Opfake
0f45de04ab935f6c737391df53356d20445ab99053e457f418e18b9b56787338	35	52	1	7/1/2016 2:06	7ddd76707c7cac71f180116005dde27d1c134c91	5e50470e09f83036a91d0a5e528cb01a	Dialer
0f5ca11ec61fac8547626fa6ce363584d547bfbbbdd016181052911b4295bbbb	40	56	1	6/23/2016 9:38	9d52e95170092b0b662f4ad5b334c907bb0e7098	9e151cafa60df4da5e9e2af964f22ed4	FakeInstaller
0f5e2659806b169fd0232b37d5fbc1d713060cedbc1ba1ee26a1ba41afd1f306	43	56	1	6/20/2016 13:33	ae5aa7908d07ae50553f263ce769aef4926d069b	89e4d6dbf2d7538355dcec4f415e1796	FakeInstaller
0f66a54a0ea89ce28cd7dce1a01201553ab8dc80b4f1f5abb256b05bdac0cdd7	39	56	1	6/23/2016 9:39	997dcb706906f8736a34366f473791826cda9f8b	3d4d3c5417286ecbf4b9f7d73f6d481e	DroidKungFu
0f802f26c92f41eb9f11c72325226e4e142a0481ac7e3706afeaa9b124905c35	42	56	1	6/23/2016 9:39	e78032cf369f8182aafd1b195d8c9daf8e2b1721	dbb1a2ecd920b5ad1ce6c1c69efa27f0	BaseBridge
0f83a8bb212ac61b9ccd0b937c2bafde1631cca1180c2e86eb2f66a287a8691c	34	56	1	6/23/2016 9:40	8e8f9081cbbf6204fec521c801d0a4e7ba56a9bc	0a096ffce63b1e48ebec47731ab8ffdd	Opfake
0f97cc9d304b6f2a069b30b627a8dfad079b83bf3cd6c7cee62bf2d504f47845	38	54	1	6/29/2016 9:22	71a477ec2cc87dc3a3c874c6fe02bcb00d2f315b	1543e4894e31c8ca9dd515bb26b36ad8	Plankton
0fa18a95361bbf4413a9b734b540f52c6bd2411090dec4d7e3db6708fedc68ae	42	56	1	6/23/2016 9:40	26445b9ca60a033fd6939016c9176537ec37bf12	df2586601ec156155481c94ce94fb9e4	DroidKungFu
0fb2e2cdb8842310475481d32f8823318272821d81ca2b43c2cdaa3712b82bc2	31	48	1	7/1/2016 2:07	a3740e79b819f7c64a34dd306e37af0849047251	2032926214830eac0a7a80a06ba139df	Fakelogo
0fc7460bc2434f8e1333fa56751eae73f71ac0e1a25a80f5a7b9c9d05cb7655d	39	50	1	6/30/2016 3:24	081e003d1b3f848e7946bc66eac01bf3dbde3764	206afbdb851f0dca86978b058691d241	Opfake
0fce8643a036d954e75eca205b2eba45629c999aa13abf8896b4bbc07b0bcfa7	42	56	1	6/23/2016 9:41	61d478bdb81d0623d8ff7c6ce6ae1a0a5dd975bc	f340dbf157107e8b50403be363297e67	DroidKungFu
0fd122508b65ca096492f6f1aeac9d2a63985bc9e05e5024db29cfbd57655f98	33	51	1	6/30/2016 3:24	1eaffff1291b2a1083fb44c5127e4b2033899fc3	d2d15b2356b0caa6ebe39ad1b6c7c734	FakeInstaller
0fd6164f1488c2311ace48620b863c1497e4e8b674307f04f32d4ceb49cab482	39	50	1	7/1/2016 10:57	a3b9629ac1348e5153376bbb9bcf5565000fab82	1934556f1415f8b0d5074330b6afc47c	Opfake
0fed719e9b291ba87721b1958473ca62fb164155eac8c373f257ada90ab89e10	37	56	1	6/20/2016 13:40	a92721c91a2466faca044567aacbbb44705b5c9a	600a51aaa611f975f0b4e9fc7f707be2	GinMaster
0ff7e724669c6282391de112bf3bae803b62bf25def662e5fcaabeab30b12767	35	50	1	6/30/2016 3:25	fc128e8c7cb2c9200f56b38670546978334d9e5d	7c8681b148c2ea958862f3f161e00794	SMSreg
0ffc91c7f144c802033128530cb87a3acf201020a4901dda1f2db9c4418ea793	39	56	1	6/23/2016 9:42	b9a435dd0b3792e79b4a436161677c186914ab72	f6a92cfb267578074255188a0f88209f	DroidKungFu
10032dc19f609ed8b7577a5620c87a1bd9605ef0b12654e5983982cd640c0d89	42	56	1	6/23/2016 9:43	019c6d6aaf631118ea4dbbbc5c6f36c15c69fa9e	841c08b7e72c32b2593da7f3e8f88a88	BaseBridge
10059a3bb8100a03d82b3b641bfad6ddb4ea96e207e9513d74c680f2a7a16ba3	38	54	1	7/1/2016 10:57	5f04807133096a3bc36dae13ce225a820cc34157	6e296d734954110e35d3bff5edfd0b0d	FakeInstaller
100753c230805812653241c742e0ffe508ca1c5cf174b3feb841b491871eb51e	38	50	1	6/30/2016 14:58	2e015e0f42286379760465fb29213185d80102fc	169abac39adfcf8d8560f5d5ae49c4b8	FakeInstaller
10179bc07e4cd533593b36504de0c0ba082a4a6bc8bfb78043c5850f79bc7a3c	35	50	1	7/1/2016 9:14	73726870d2a96897fc7c6e7a19057a881c5431b8	d3dea8e131d0a7350ab2383815eab8f8	FakeInstaller
102d8191f0e306e531a3ef627a64c46e7bb45d2aa997e63d956ed5c97d65b582	42	56	1	6/23/2016 9:43	27ef09f21167bdba71839ce370b59d0caa4b64ee	158300595c7aa5e711cea5039b48ced9	BaseBridge
1035296bb576144475b684a9f703fc0220e8c0107a9e7e87c4bf76f72496b6c4	33	50	1	6/30/2016 15:00	f8fb27374537d866d6405f13b4792ef6172ed86b	14f182278d640d2626d1312b219c6775	FakeInstaller
1036a8d86fd6b04b621608ad7cf2edce114cd2585bbe890c4e0fd75e8d1db187	40	54	1	6/30/2016 14:23	a14d953c3183024735be86159ef44ae3643341c8	069c463350c873de79b0a261128f214c	Opfake
1037a17c6dba09780d075ad72ea16ce2bf7a2b83d3a7b6442d8d4104d93ce931	40	56	1	6/23/2016 9:44	5c52f10a83f344c1d68c3c79a4b306f667e62f0a	43cc86a64be82528ae6a15deaddaefa2	Adrd
1041aa822ff11fb8712bc48b84a5cdb755e213587242bea3fb984f78f75d7958	29	56	1	6/23/2016 9:44	3359129987f813302e00f18f37f2831b23f0d634	015b22bf40ef71d0800e429090ac2f6d	Gappusin
1058bb44f8f0b81e1e64053a7268f7cf16caec3eac3f9e6442641a5511ac954b	35	56	1	6/23/2016 9:45	7d5be4329969270118cb48742b66b6ef52f6a910	d681beb04b094790bbbbc5b6f78e1b27	Plankton
1061fb273a61a70279b419706b20cfb11182b1ad55422ea4aaf7320601d0b195	36	50	1	6/30/2016 14:24	399420f492787c166f50211b076361973c0d8350	588c1719ef360f2c077a9d64f04a5d3a	DroidKungFu
106bdad509c0ced2c83f03b8ddb511c8488c4f62af2cffb22322b09fdd2d0b75	36	56	1	6/20/2016 13:48	fb91b93c7641691c4dba98ca40991693d222c2af	37cc20d88a8551a3e53247bdc3ced067	Plankton
106e18ce5a5299c6a0b497f8ebfc0ef4ac5197d2cc21ad3581afc1d019b036d7	27	54	1	6/30/2016 11:00	1ccc1abc3a20e26a649a74ab06664ab9fea119fb	8767761b7fcd95c2ad48b360fac9b1c2	CellSpy
10846281e6964e6a7a7051aa26fc6eb10c1999d74c7699694a074ad15418c345	35	56	1	6/23/2016 9:45	742aaf5f7f967c0a39ac6db1a57ec773d65eb957	85c049a0ff721abdf275cbc495785a24	Plankton
1089f2e5cfc27903f33efde2a3cbbe196d842374b0b672156af1491450252085	45	56	1	6/23/2016 9:46	c6b7ec91f6e237978552a478306fb6e01c9f15e9	63f26345ba76ef5e033ef6e5ccecd30d	ExploitLinuxLotoor
108ee8642a0a2d1594271627f804643debc1cca05dc2deb07dbaab30bae0ca85	35	53	1	6/29/2016 8:00	9244f5fc9b1941634036839359b9770b3b605c2a	62fa610b51eab33a5e65873ff6696e02	Opfake
109c6bd767d7991313c8be07ee33798a6932255c446f1bb7944a193cdbe25435	35	56	1	6/20/2016 13:50	fc9c451d7772bd22d9424223ea310b626b7c8233	9f198f50baf93b613303af29421a8a73	Plankton
10a6038bf3b5862de7eb51c9005d966eff5c139990efdfa1ef28cb3b73661fd9	33	56	1	6/29/2016 5:51	5a31a1539c261d22a874c96e888193640c5bc660	7cba9ab0dc8c25ba8c19a1d5567b5b73	BaseBridge
10c5916590dac85bb7e14691a0b77114b7de9c33fa5878eb729bf2fd43ddb23d	41	56	1	6/23/2016 9:46	11b0f2a63d0deafd4602be297ae37ff921aeada9	dfc035a108774e1e5d5f92806707bef0	Glodream
10c902a0bb9645ee71ae95528fe90580120e628db17dcdefe8bf7ad4b4bbfc01	22	55	1	6/20/2016 13:53	714f799c90c496600849ab6182ebfd7f4459cd46	62ac4e57863bf3e13b18dcfcf417dd7a	GinMaster
10ed24d82ffd65810547d9a351808ec0634d76849f39a380e91a79a33f91cf28	38	56	1	6/23/2016 9:47	d9faf75520d9481feaf1cd88313c17ade484b331	f54db5f4ebf26543fc3aad0eec01f018	Opfake
10f2dcb4f070e9bf8182512e2c3de42d583aceecdcb606298e7e76175430e307	32	50	1	7/1/2016 2:07	14f57c90bc09ceb6ee6109c56df9605a116021c8	29ea7c0e18134f5a7e8f58763cf23831	Iconosys
10f6d08b940edca4b341d107aa8c13b808d4ee5b7717aad8a9966691880f8cc6	39	56	1	6/23/2016 9:47	60627147c0fac5afcb17d8865c5e52e2944ca576	1b39c9a7cc620c14fa94e3f0ea154a7e	Opfake
10f8b48c0d679f2d6431423caf03b23730ee29793f21957a2e314b61467d30cf	35	56	1	6/23/2016 9:48	49e2b367a126ccdaceb5ced090faf91447a47fbe	2b932217027dc5a04dcebe2df45396b0	Opfake
10fa98477543e7e25cd728ad001d7db1c34de45f80938d5c794c72b3d4fdcbf3	31	50	1	6/30/2016 8:53	f02f3778569abed8f83c86b5646ad29844be0244	8ad2a4d364d7be883a5c44c3b2b2f75c	Boxer
10fb49a4c0dc476717d7aae03b7e41f64554954fb80147d3c5159b889d47bfb5	33	56	1	6/23/2016 9:48	2ea76fd18604827d6251b284032f0dac6cfef2b3	27b28877202dfe7b211b7ebf66032c0f	Iconosys
1101724b9c92cfebd793bdc1501a8aedae8ec84cb499e35b115fba98076be993	42	56	1	6/23/2016 9:50	552c48598f0ef62ee82709bbbe8f88dc32da0394	8ebd75fe0312fb8e2a526a7573998b26	DroidKungFu
1110647d92eec0d222dbac9226b76900d890cdf1d3df60ef0807f40644a8edb1	39	56	1	6/23/2016 9:50	6ffa8cc532fe1bad498b2b10d892d5300abc7a8e	14e8ecd90aa1325afc9a437c48a2ab57	FakeDoc
11169e10b3c59c378129927ead74a698de0533d9cd6a0ef68bfe8dfd1ad6bfac	32	56	1	6/20/2016 13:58	cc2847bf8d1644b011b32a820f8f364fe6197960	f1ec0ccb62e81e1cc516bcfaea10ba1d	Gappusin
11172b2f0ccaa49ab486b313bb61cfb8900126b15541540acf42ad73cf096133	33	56	1	6/23/2016 9:51	2c3ceb9a70d82c5f01854b014e63ae4f8222b1ec	c7413a114a75c06b841408c9ac3c6fff	Plankton
1143ad4d60ebb152d5dbabf69f3e555676e7f62c598186ac6f343cf41ec0e95b	32	56	1	6/20/2016 13:59	ee66a595d2ebb95a366208f0748363a9115bdee1	f09cc3702fc0ae0410f78f92c84476a4	GinMaster
11562cbbccb736f0b02a9c43e483638ef3c30633bcae663b7400d7a98e550162	35	50	1	7/1/2016 7:42	4eb808b60decb52d5717d806142a681103f87029	d074a8d904cd3fccb70fa7756b266a15	FakeInstaller
1159699e6862f9012ccfa72f28bec75190540a39f651487d15cea6f42ec88b32	30	50	1	7/1/2016 10:58	6f0659d8e013edaa5dc999f1504ee6d557dc62de	7af58a2c1aece71974f7c99ae6b72e64	FarMap
115abbc8643bdd3606caef0723721648f9f74ea58c002340582c18ec7fabb46c	35	56	1	6/23/2016 9:51	2cc9e4a32c87f4ec4f9b5a6f4658e5258b9302c0	fdb56077bb4dffc2b04ea15d56a6f82c	GinMaster
115ac099312aeffe1511293ea68fccca314663e5eac4990d14dd4aac4aad2a1c	42	56	1	6/23/2016 9:52	002f537027830303e2205dd0a6106cb1b79fa704	57dd334abddbea7fb01569dc73fd32f1	BaseBridge
115b93502865d6ace40833f6a44fb03fbc187b58404ab7c7ed1bda739a227b18	31	55	1	6/23/2016 9:52	640bc4fcd871948075f910298fdd1fda4389dafd	a23fea0f6ea5210e0f71026ce7a6cc90	Gappusin
115d5d5d454ac6707a939f26da2124e7ff89cb03765b245a6ad8afb5c1771af5	42	56	1	6/23/2016 9:53	cdd8f5bf0ab6becf447f48d5877068aa2a67192a	7d5213edab1f71f41983b1b88cd4f683	BaseBridge
115deea99e703b74c04c137543a4e7e6ac305829a7f11dcdafde2d1c6830e9a5	38	56	1	6/20/2016 14:04	f272fc9281a0eaa450b5fdc6de8388015cc36632	0bae6aac7e36d88558e62ee32a7467fb	Plankton
116b4483b19011a42d9562a0e4a117aae96e85806a26dedd468dae3847658a3e	37	56	1	6/20/2016 14:04	f827250c7bc804c4972c93a76f9bddc598878904	3edb7ec1915df22efedda391668939b2	Fjcon
118209d7a353193aabf1c86e2b01ef4180d93253bd150286f2dae4ec9e52ccad	33	54	1	6/30/2016 15:00	14d356a5957424fdab4e52bd53cacb495715c669	d36f74dc52efd0f2f2015ac0831777c7	MobileTx
119727193e258a820b049af3fe557abcbf0b5cbae1962589dbc980ef363b82c5	39	55	1	6/23/2016 9:53	e3914c84ccc130d18bdfc1eb65c200ef0511a4cd	da21462092c12d67de37072c7e134771	DroidKungFu
119eb98fa349156609b1ba13a8edb4574d3344c1326354cdd36e378ef12a3a63	35	50	1	7/1/2016 4:04	f1d8b11012df9b898ca2f9b0a5a97ef79b8a5e1d	06fbf63326a267a0853ad2ad4dba4061	Gasms
11a8d69a69813ea1bdbc23ef51e9866e7763aba1c4e044542acbdf9d122b04ae	39	56	1	6/23/2016 9:54	c96af235d91d983be8ef13f4101f3ddd2a54906b	8613b6aedb40da62826efad2b62cf28b	FakeDoc
11ae5ed009e22c80be2ac16903843a3447e6f70ef24dcefc18ecceb11e6888d2	40	56	1	6/23/2016 9:54	abbc685877c46a7897a2a7a1676336980ad9d684	370d9cf895a587f5c9b7de32b4a90a4a	DroidKungFu
11b638bd550d501204b934fd80443a5780963ec4c34881ba625c56ba4895474e	35	56	1	6/23/2016 9:55	d3bf57238a52ab2502dc150d8ebeec2004eec676	827ca1f7eff985e99b901789618d823b	Plankton
11c6045ce12d845e592dd40588017697c0a1882f60863b5c71297a50d2e85ab4	36	54	1	6/30/2016 8:54	627d5a6aeef1e46cfc7b4b0ba7dc676fcf8098a2	c4d8b3fcd3c94edfeab43927b7b6caef	DroidKungFu
11db4edf1873d2944813eb2f001f9d7b58e6336896b96a58c068c24dda8142e2	36	53	1	6/29/2016 8:01	11fb6afeae4aadda08fd6d789dfb800713019a8f	f22fc40caa7cf07f9ae22aa030cbf4e9	Fakelogo
11e78b279cf47f46ec5290e7b79ed72b8992d73184a0fd10c4bdc39960613546	35	55	1	6/23/2016 9:55	a1f86e59c5f8556fd6ca22753ea3383709126e2e	909cb379145ab3489641a50c92b29120	Yzhc
11fce275e785db554fcc75365457e6340752ef29180992721d06e1d2ca8d6fe8	34	56	1	6/23/2016 9:56	789c8269d6829e1c10a30133822e130ca510a0bc	25d5e93dc93f4e68defcc84e87715ce3	Plankton
120228af6eb1e7e33438fe0f767b66e9bcc77a378b86f0d54d4c5d3bbf304556	38	56	1	6/20/2016 14:11	166ab84cf70dce0ba98e417b5d7eab550a8ccf65	e20c743fe8582cf6065b47bcf780a1de	DroidKungFu
1212a826122c1c6c3de1bad933278a8a3e54cafcccbf3ae7120a14c9d63a3a96	33	56	1	6/23/2016 9:57	bf40e03d20b5c0806bf26aed4626b5d68ed5bb40	0286ada53b155f4b78e2cfc822c2bb32	GinMaster
1218ca2ba00d8131380bfcad2b816724f63444436e38f2abe19fedb152ed3348	30	56	1	6/29/2016 9:22	220dcee3e312609d134870a2dcd767c0313fa709	4257d3fe8ab3bca919b0fa3b85103154	Antares
121926613e11498143e807c5aa5fd2b81374ea4a68c22c4f468f753c841c9c5f	40	56	1	6/23/2016 9:58	89a4af2c6bc32ead576f598357edd10411d6e5c5	54faccff329970a0d69dfeb562f1e081	FakeInstaller
12208ce3cd19145bccd15982e97548d16d9b1c6f78b1fe66a4ac5240f40a4836	39	55	1	6/23/2016 9:58	f37b267ba5bd41367c9a92905f38bd45612f8dcf	4c9aa7028bf91beb91d65d74d181197b	Kmin
1239cff924f840aa64ec4e10da1e3e175fd919f5caa6784fd0944e4cac69d714	36	56	1	6/20/2016 14:14	1b8ce6517dabfef67b4ada6dfb62a27c8fb8408b	e67bc5e3b044d9c615a1890afdc2a1f0	Nyleaker
1241d954310b4f0709560c691cd8483051e9264a277b13c9fbd587cc603b48e0	39	55	1	6/23/2016 9:59	25bf619bbea49002e1b127b64d3baa86c85371d8	9a065acda242887ea1d384dca8e1f79e	Adrd
124f950b9ba388ec29f847d279ac3f7449f9dfc04eec0ee7aa5755a0a23eedba	28	56	1	6/20/2016 14:15	c5d535a57f38d5be5e9d98847899b76de370f153	a11d2c647edcc74ef5a7eb8426b4c0b1	GinMaster
12513081d23cb68959844614598adf97d70314c27e92c6768937b4160822782f	35	54	1	6/30/2016 15:55	5094843cff56560d7314780170b89ecfa2f59734	ae1ba2ec329036f75c9f5739bf964e18	FakeInstaller
125422d4b66ed0ea0f550a49790fdf960249b6d422a1fd8b513405aa356d3511	38	56	1	6/29/2016 8:02	c2d196a7c92e5ce4a06281bbcd0feb2c8a79b0a5	402ae3401548ae26c52cbe86c567e700	Fakelogo
1261a70b16ed9ed97b101ff9fd1589942f1c8b21a329979ad921b4bfb2e55dbf	26	54	1	7/1/2016 4:04	9a2b0e030e61a25bfd8120553b344f530648cc63	26c25dc7f943f5a1d95d7d7f82cc421a	Fauxcopy
1267a2f65aa18ae3d0d040e7ff8d260262e4387069ed9c2ffe2850705e416f05	35	56	1	6/20/2016 14:18	1472d83525a708d8240cecbc88ce9a48d06dcd54	7ac317d8078bb94de817f84e1f8f654f	Mania
126a6ad8d72f70844499b4c7eedc086cc2280a7e53fa144762a7ef67e0b72a04	41	53	1	7/1/2016 2:45	26807803b776741dbd36910358e32afc8e534a12	4cc92585e0b6141d7357e6a38d73f635	Opfake
12745ace5667ee94ada40942a17c335d1cdd944ff8694f1549ead938d30ee7a6	43	56	1	6/20/2016 14:19	1de1d5f21a4afefb7c345187cd391ab83589f85a	8e1b295ed2bac630161dd8da2e630891	BaseBridge
12780c0ed735628dc21a5c0e4783e82c017a6ad999fd74e29420f5c1a598ca6c	30	56	1	6/23/2016 9:59	0ed396043fe147ead44d2654e64b7db1ed995bab	87bffd9c7ee57e080dce8c3744a482dd	Gappusin
127b6fd0f713f4719040fbed6e8b221dd5497ec3f3380c9391a570360afd40bc	42	56	1	6/23/2016 10:00	8c64dbbac6635ea0d9c8507250c4defd15fd73f3	97a668112284cbbb5a132229be0d035c	BaseBridge
1282eb420c0ad94349aca246f17bd5d6c5454affc6b92d39881d6e4bdc7f1b10	34	56	1	6/20/2016 14:22	fe1e8a16c8aafb55bb70d6abb0b2be2a48cd854f	5d3e55d07728e1018664f13c31ff6945	Iconosys
128930713a84318cc04474219182249c3abb63efd1b77e97aa14014745fc6c89	36	55	1	6/23/2016 10:00	3b75baa549bc381ceda1b5220d65784db1795132	10a11b016f0689effc4a0a830baa8bac	DroidKungFu
12996210e63ced68eb3a40ee0befa62efe398af0ae970c4176c803842cb79138	36	54	1	7/1/2016 4:06	766a5e86a046478d70235f20480716b59078a41e	c578a00c031ee75b9013bd11fb439eb7	Opfake
12a3c0bb2aabc363c40bf9c9855637976e36c2b5bb8059b32d3036044767946d	41	56	1	6/29/2016 9:23	0afe72877472b45d0f4e5a136a0a533143581abf	a2b75bf74b656376db9ee22046214eae	Opfake
12c43d0cfefa0b546632e2f45b3e6f97075425d06e01e7dfc4d20d4d6e3bcad0	38	56	1	6/23/2016 10:01	bff45585e4bec67f1e7270e0a1c2a0cfc08d8527	492e452ef441b8db13cb92cdde603df9	FakeDoc
12c99dc9e2ec66f206935abb3f1842217e6bc025f1b83cdaafd19baa98e0606b	32	55	1	7/1/2016 4:06	00527b43b05ec56044994388fcb34c8281683874	4e8408b88d0d37ca11b1c82c2d462a5f	Kidlogger
12cc9c98807b22186714deba2b6a8285da9556020325a5543fac69a481e7277f	38	56	1	6/23/2016 10:01	e09891466f614d59af0cde5cdc242776f4fc7809	395ab40a12a508f5f6f73bdf2a699757	FakeDoc
12cf9337c22cd97ad0ff14cc7ce03dae1ac55ae7ce8dbaed1835b29a1e2fba02	41	56	1	6/29/2016 6:26	972836a04b04d77b5dfc61d9a29d8a3000c33a14	60c2c56d66efc007734eeb515cdac2f6	FakeInstaller
12dc43e9211a3f75a108a633e3994b4cc42c20e651e59e097f27bbb6b960de97	43	56	1	6/23/2016 10:02	3a9b4e71df7b2ae05acd29b6e1ab7e68ca697187	a8125bc84ad335150e69f6682e8634e0	BaseBridge
12ef16653c3cbcaf59b10f210a3be91b45b70950e87d5feefc3d59b17926fa29	40	50	1	7/1/2016 2:45	06cbc9527ace52ae5249ccef6e53d249e0b89bc8	7470f125cc0ed83c29a0add4677ea37a	Opfake
12fb1925a4eef49b1863573532e9dde7cdf41d6d220c28221ebed9a8c6b29e8a	29	54	1	6/30/2016 8:55	d691a8d02cc09fb457f576435040e4e7e355b5cc	bf76720f7b5084b7db33881dc1053566	Gappusin
12fd9280863c0ef0d6057cdf1cadf779458ceed5b2f23caf9bbfdc0bc681b172	37	55	1	6/29/2016 6:28	d9e81cd2fd6bc8fbcfdda92c110ae128474914e3	1e73b10c963aec1f5df8b38585053389	Spitmo
12fe9884b3c5979b7feeac986b81bcfc022247e5a47efdd51dea5271ef17e880	33	56	1	6/23/2016 10:02	82bae7bf0171b48fa077649ce8b918e5b0358898	87572d6aaa1e685bb3f48713989896b4	Plankton
1304b97edfab0bfe653cad11b41e97af6d6851e9e4e0c054da6f81792336787a	36	55	1	6/23/2016 10:03	478e02c82746ca3ff030d0d5a7db33045a32463d	9c0f737de3c7c009360e627fef5c518e	FakeRun
13055eb9348525e119e0012172f39727a870a420ee54ffe562ea42d6cb6724f4	35	56	1	6/23/2016 10:03	d1bab1502ee5c604516d29f8ba22551b95fe039d	a70c53582de069d9120af7908f4af9d5	Plankton
130fc20dfee342bb1239bb3cea1d56456d90812b98c58670775fe31f4bf7940f	40	56	1	6/23/2016 10:04	397bce64ada488100e423cd12ef0a142ff786bc1	71c7eef0a7b68fd0a29ec36dfd0f4c52	DroidKungFu
131585642d0e1f8ef6d804b5590c77d770c0c008a72c8a13f9297d2286ac087e	39	56	1	6/23/2016 10:05	f2547cc25536d79c4667828419b28811c706f6e9	41b93df6d41ea33abf9cbb7de4652f3e	FakeDoc
1332b0480a8306484e36fb3f2661d28eb634c1df95b48923882c7f8f7da6f841	39	56	1	6/23/2016 10:06	47860e37e01a6f53ac6419bb687c27ed6e340e1d	0ab3e0a5f9e0838a2d0a4fdd998c748e	GinMaster
1344550b7a515782a4e21953b918e5bd263e6f2cd716373d2d1a86f914e7a63e	35	56	1	6/29/2016 9:23	bdf7f4b7bcc584fafbe5d3d27d772666c70fcd79	f3fb8a5803057772d16f5614f088b446	FakeInstaller
13539e5b4d9ee32b5390aef4668a7e0f83a070775f909c2a4c8f63747aeff865	32	56	1	6/20/2016 14:33	432e7f3edd771014bd3c6198751884dafa0a079e	52f3f0dbc14725e2bd71661c013e7103	GinMaster
1356d0b247d31634bf6bc71bbe0492e1d7163473446673db73b036b708684059	40	56	1	6/20/2016 14:34	ba63270f2ba3dfbafab545233a46274dacddacf5	714136cbce1a7bc24351b41a92a7dd08	Geinimi
1369bf3e1e7fee25a17c28e7d2963a10482b3438d238fe3b57ccc1748212fb51	35	56	1	6/20/2016 14:34	6e8c7eaaa3cca23b8a6530db6619d8c9a198f895	e7235b20419d1e36d1f2b71c7941809f	Plankton
1371b0638c81821721a090e8a2fb3b671fc1b7b5b6ec300c5b3bccb0013f21b6	35	56	1	6/23/2016 10:06	2a01e95635e5cc710cfe8a3a609da499f8676ba3	8b507869c1773dc47697b663c4868c9e	Gmuse
137274dccff625eb1f9d647b09ed50cdfa8f86fe1a893d951f1f04e0d91f85bc	42	50	1	7/1/2016 9:14	90f568425cfcdea3fe19b3de93601eddc6bdc0e5	1325cda147e97e7652b6ca1c751714c5	ExploitLinuxLotoor
13792ea5da63cc800e9c1cb1944d2ed66dedc2a2dfa940dbcd8828aa47c8b6ea	36	56	1	6/20/2016 14:37	70ab92b0b35a31d1c75c0dd886c3e23828f941d2	765807d758695fa52e60523cf53b90e3	Plankton
138d0579f4c38014e5e581dc0c5e26b3db99eeddd6e64c68a7a2b81f06b8ab90	37	56	1	7/3/2016 2:58	96e1817c8214ed5bf5fbb74e5fd30117828c1a86	f8a6454cd144c8239e78f4ab564b03d0	FakeInstaller
138fbea750c5f4e2bf386c3b360b03a9b30eaf17c97b754aa1ad26412293943d	38	50	1	6/30/2016 11:01	28176bc34e54e087e90bbbaba0c846ec9182db17	994af7172471a2170867b9aa711efb0d	DroidKungFu
13ad4107d2f069711696c29001ca7df2d9a85adda2016ab22262b70bfea23b4b	41	56	1	6/23/2016 10:07	6bbbb2b0198ce2b81bc16e747246822c0c84e95a	7047ae6e698206af922b625381acf1fb	FakeInstaller
13b7a0d47da7c443f68c8475ed133aa701f43e23b16a71d7107030c49b42f454	28	50	1	6/30/2016 8:56	2a753fe0e4b818ce9de5f4618b9067bbcf975afb	8d560e2f8fdca6db01c8f5bb6db05a31	SpyBubble
13cbfc8772cfd18eebf87bba0e1f5280f220c5daa4d6abd01fc75234ec21e4dd	43	56	1	6/23/2016 10:07	4355dd9e97153ecd2424ab044ebd52e4e080422c	d68b9fda9b309011466559d5eb050ae6	BaseBridge
13cc67ecbff7b04a052f3690e553be321285b9379d9cf0a9fcb479fd772df395	37	56	1	6/23/2016 10:08	045523a77712bdca5d16b1a4e24b4e7654576e1d	312edf0608f8f68b7cda22fd25f891ec	Opfake
13cec38582ac74ff99f3d80964a45c5a5f082369530dc73d53f9dc861e7ee312	36	56	1	6/20/2016 14:40	5be450135132a1d7a3291f3ebbd8f7123c7fb88c	000d5810a6efa0974a1260616554a3fb	Iconosys
13d19495dfb96c847a83e22eef665d03a64a4699e342d8c2bfe594b3ed7d782e	40	56	1	6/23/2016 10:08	2c9ec71c5977ac7e6c7bafcdd5307b4a16b80491	e409b9efaaec1b730dc806bdc7b1d2f4	FakeInstaller
13e7af1dc290ca2b771233b835ff412ff8c7b2e27ed50b1debc7791e74b21031	32	54	1	6/20/2016 14:42	81866b6152fbb9af2d8257df6619891421f0ecf7	e10b5b833b144ca76112a1db681aad2e	GinMaster
13f311c6db42b766af2dccaa250e0bdb016a34c2cc294c027d31260a25370644	42	55	1	6/23/2016 10:09	c62c1a9f91333afe8750ab03f2bed685af3c21eb	56b7fff85e7f1ae0d1727a2beb093b77	BaseBridge
13fcae619473d65ec8898e73e321ece6ca78d2b26089eeb02fc627b91d247e97	35	56	1	6/29/2016 9:25	e3c86e2613d4f5ebdba3e1e9c488027c901dbb42	2baa7dcf6a3f5845757fde29988fdfb2	FakeInstaller
13ff2a9d05d01d82237d16f484214b20319700676fd03a9843d00ce97e2f4f3c	39	56	1	6/23/2016 10:09	8784ee14bd5f4e1ef31073cc42bde7fa6671da43	8947eae5c65df02d9c538b12ddaf636f	Adrd
14080dcc868afadd929cb963b7298492bc3f807c85ad5bf328b966a40ee17553	35	56	1	6/20/2016 14:44	9e96077b7552cff98ee6d16250708af0dc0e0c2a	eef04f180010e7922f76626e480b6152	Plankton
1418642f008b0b623ae0cc627bf3c5214b82a376de21db9fd69cbe18cc211e5d	37	50	1	7/1/2016 9:15	622c13db35a933579c24d9b88b41f375e827aaf5	6d586069a5edb5d0b8221c473df62a28	FakeInstaller
141a095540e58fcd96a620d3a054bf0599a1a2145e6e4534f7a5cfc754540298	33	56	1	6/20/2016 14:46	0c3155ec4a8d8fa30dd5f5cf69abcf88f36f92f1	af6c2c6eb53d415f5de15ca09f7630a9	Glodream
1423ad57e7b1b5b6a215bfddafef851a85c88aee6e335a14e67bf2b95837d72a	35	56	1	6/23/2016 10:10	af8377d716b629494fd22a6aaffbce1cf6f2ea27	e24baca99abf71db5cee7ca7a3a72c5a	Plankton
142804eb8e3ef4f25cfa5325b4401bfe28b4528849eddfe92acec863acb7f804	37	56	1	6/20/2016 14:47	5e10a46bf2ee099151d0ab03a620b23e8131a1f9	fec60f85a3705c0d79187ea2cbdd35ed	Plankton
143005f1bbc75ee6c8fbf0df67e0863430fbca6b0287b00f61cc296c1ad951b2	39	50	1	7/1/2016 10:58	30fdc2df8bd52eb729231e10a96ffeff6c0fedd3	e0f4b864394639f43899ce7b95fcde58	Opfake
14354ddd2a9d63b3b5c5db94fd717953572f1293f291e26bc7a4725be4b0b3b8	39	56	1	6/20/2016 14:48	f7b31b8590c6352d124213c5f9b20a209b3e0fc5	df4403b78cffa505fdcb309ccf0d0e21	Ksapp
1449436cd616f876dce90822da0b1744f54d2edcf54043ec86c65f10e41ee241	35	50	1	6/30/2016 15:01	3603bd73637fa89892255ecf39e3972347ae9fd2	3bd9542cd86fcf966a1bd6a41389e7d9	GinMaster
144af66f29aa92f8528b50e68202c0eaf2857ea7816159bb25613844cab699a9	36	56	1	6/20/2016 14:49	291f6c6a63708a05ce636f0e2fa634bf8420b51f	0979c14f0ca3838bcb45ea440faec9e1	Plankton
144b9e120b64b6fa44ed40782bc5ce9c749ed6a6d9eeed99e956d52d0d968922	39	57	1	6/29/2016 6:28	73c1657ddf52cc82b57c2db80554c59927e7970a	d0a26d8c211a5b692188fdf61d1a2fa4	Mobinauten
144ffbbe110f84f25a10a825f48d420ef6b5fcd8d698836ae4eeefa1d54e017e	37	56	1	6/20/2016 14:51	652cea72e6a8bc0a35d51868eebee21e4d40cfa6	96b7e197efe8c072b7bf8da9a56bb927	Plankton
1450057896df63f62949b3844812abd608e1eebcc64dc12b275bd47752e11134	32	54	1	6/29/2016 6:29	b6769fc9b949030615f55fcf645b6dab79ef1756	5479cf244b8227a57435a205e5a70d3f	Mobinauten
145a0fb0f3044d2727dc4b093cef4ccabd5ffbd4d548e866597c195074715fce	41	56	1	6/23/2016 10:10	731511105e201efc923dae46c97e78db19239170	8505b653633d493d400570c29affd4a4	DroidKungFu
145e19c23f3076a8bc9b501ff57a02fbc2114de2c83ee3add0645ad77ba1a703	34	56	1	6/23/2016 10:11	690f8e8e3a63d6573ca3406f83cde4fdffc8e50a	9d473dd09942fb137438873200f4bf47	Plankton
146c3f0f068813360b255b4687aaa0ae862a1daa8c44f51207007f6a42bdbb09	40	56	1	6/23/2016 10:12	72134b924c1217028023a8d35b3b5a2d53c6a1ae	e6dbee1bc8e1eaf443abf37aff5532e1	Opfake
146e8126fada968ce8e2b00c3b466e468e4fec88adca59ae23c5df453a941e7d	29	50	1	6/30/2016 11:02	1896822f8d82280c2e1dbbb68fed10c36073b262	d91dd6a5a5d0e792aa2c4c342c9b791d	SpyPhone
147489968d284b61723378224563f5907156e71dea7617b7fd5a35a723e3e095	35	56	1	6/23/2016 10:13	cf81e93c8bdef975ffa8f3915e6513ed2a53c2c3	6e1d096252f469941e57e424a3c5ee1e	Opfake
148e658fdf814a7e56355483e7e51d266bcc124abb30b711ae53b86169cb421a	32	52	1	6/30/2016 11:03	626f688782e4e09d19290cf4f390a7e8c7e3d7ec	48eb1531a78719c4abe0fbc7761176b5	SMSBomber
1498c6144043260412d120df732f1c332c9f2b69310e1ca46848a6cf182d22f8	36	56	1	6/23/2016 10:13	f1e6a63109396f3bf3c54afea4d11e84143bbbd8	ac66edc49793bbbf50150b15fa7656ca	NickyRCP
149bde78b32be3c4c25379dd6c3310ce08eaf58804067a9870cfe7b4f51e62fe	33	56	1	6/23/2016 10:14	367883c1856d8d06c4ec3234bd48c711b40dc24f	c9e3734ee7b28a310634deceb45b3f09	Plankton
14a8282c9a7a9e4640bebd1b3e94f0c7950d87c86f1d0d0d1a508885ecdec33d	37	56	1	6/29/2016 9:25	8c5cbf3d438be6389b9e666576dff82c882a5c80	70a1e64c30359a0b4ca003ff56ebb1e2	FakeInstaller
14acbd43ac60a735de9f5c8cb458c3942151c5158981ef820fe059f2636e8d4f	41	56	1	6/23/2016 10:14	a66c8917c9a78ce2e2f58c7812ddf3ad2b7d999d	9167fb3b3f10184cbb8b504f2620e593	FakeInstaller
14ad0a2a2f942cbf8935f733e524b86972e503863a3d59b72867f1389207cdfc	38	56	1	6/20/2016 14:58	4dc147d4b2dbad4ce677d446d4445884406f3b43	d7c031e9247aee0d95223e842828b171	Plankton
14ae230372d36a8e1d1cd56e188df166a41905e840b8e951cc630b145dba957d	32	55	1	6/20/2016 14:59	ed08841d2608ca8af3194902da6ef394a5f23219	b2506317a08dce64d0b3493b6193bf6e	GinMaster
14bc35a9f55efabaf39a060f15368c59daab0baae0e93d917781bf69c316a8e2	35	56	1	6/20/2016 15:00	0fe11e74e3908723a0fe6ff42353e4dc673e45e8	8cdf7bcba93988e165a494895b03f3e7	Plankton
14c5f2fc5c304794fa36a27b30bdc49e0c5b3f6a9b52dccedc34172df052d044	10	54	1	6/29/2016 9:26	34800fa4fb77e84467f98a9d594b0a38d15be7ad	cc583508db11ab80afaf1b361607f967	Generic
14ebc4e9c7c297f3742c41213938ee01fd198dd4f4a5f188bbbb6ffcf4db5f14	45	56	1	6/29/2016 5:52	1e993b0632d5bc6f07410ee31e41dd316435d997	fdb84ff8125b3790011b83cc85adce16	FakePlayer
14f05c6a673bb98bc1204c9f2c72e62d83eff0bd870bc2253137adf91bd3944c	35	50	1	7/1/2016 2:46	29c98b54396faef24f344eb0e011a44877e04d70	7e542baa76dcc6690d4558323ba59567	Opfake
14f44e244274bf9a698960daa82d98d3fd66ac7e8fe6f7f9916f164e468c30a7	41	56	1	6/20/2016 15:02	b9e113d27da9d52ad52a4655cd1c6e606d179804	cacfee038d26131a8568b3c11ee7f840	DroidKungFu
14fdafa6e3384d00ec33fac24a916b51874ac7362d46734c664767e517b77abd	39	50	1	7/1/2016 10:59	c51b55c5f9e3520a380793e8327dd09a31ebbb4b	8024461aa3f5bb522ed5e927adc257ef	Opfake
15068ea0045ee260d1f7c8c7d6e233c44563d7092febd690de41bfe74d907ff6	35	50	1	6/30/2016 15:01	c1a42e3e9b7e59b7c072a54703f7044c5c7a4e02	89bad9d54e97da18a2e3e4a15b268f6d	FakeInstaller
1523d8497356f93fcfd4a599b9a4ea1183511ebc8bbd2c1ff242b97c23022860	42	56	1	6/23/2016 10:15	8a39586c4fcf54f3f21b24a122b71b0c515f9e49	20c475d09d18af74df75ebadcbdc246f	FakeInstaller
152fe2832b1bb0d5ed823e0e6a850c5e3137dfc98f21bea7a977f89926041a70	42	56	1	6/23/2016 10:15	075734ea39e1063ef8671a5d6469e0f15847daf1	23bd7d07f8838a427584fef6914a8556	DroidKungFu
153894c236d8a1cb1bc6b9ef4a9eba18df6c4b1a76f19e5c4fc08aa291f213c0	36	50	1	7/1/2016 7:43	18c788367173b2472b57776f25f4a2189597e1b1	6e0875c2c099c691e2fd107b9dcb8a3d	FakeInstaller
15449f40d78d301f44ea5fae09f632996deb8c381feb98dc12913d94cda1aae0	34	51	1	6/23/2016 10:16	a8634a3392690a13146fbfe286e117b3e34bf96e	8379736e7c60124a22e9572db4a6fce0	Typstu
15497b705cf33b364c5f0c683b7cad0166bb8d198dd434fa425db2159394b099	36	54	1	7/1/2016 6:36	f4718e8e87f181c90522ac16090da5bef35eb9f9	86bcb1337bac33edf704d850778b4980	FakeInstaller
155c57d6e1d01300ed09ed03585947fbfe8dcba5201c6285b2ee53e1cca0e433	35	56	1	6/23/2016 10:16	e68bf8086500610e9de9558b35ea99014fe046c8	d9fe5c57387c5c7d66a0de3c57a7a10e	Opfake
155ebad96e31d9092f466e01ff6b1a3133232f72be89278fab2b34a6ff9036df	35	56	1	6/20/2016 15:08	a44df225a80680300c20c69d7bdeaf089df5e713	2e8e1ec1176da626f4d180cee4758960	Plankton
15640e3e6896f2222c299a3ad4ffe2b6e854eefd67264b76b93551831403410b	36	54	1	6/30/2016 15:02	243b46d05a21ff265e77c5fde1fac4a97f1b2e82	4f8630c8b4a4020db28797ce69d949b4	RootSmart
156690db87ef4d6e5bdba97fb27c6ec6385a28791a22a632949c700c43937920	32	54	1	6/30/2016 15:02	b50937a78c9b71bb986756debaec565517176df1	6da353229edd300de5bfe1e12e0ab357	Opfake
156a4115414c8198cf5e0fb200a7963dc4d6ed4e81998ff00c019e03611b21c7	37	50	1	7/1/2016 10:59	03bcfca58b2533caa79a2ab525b3483370da1c34	38906302a489a69d7fa4c66a09209320	Opfake
156ac7284eb536b413f469728448eb351ca952c4b6ebbbd1a0de158fab5b2fb6	45	56	1	6/23/2016 10:17	2ed1d46cd4f3aaaa20f079dd56aa52ecb5edc974	ae80c82e34278700886653a5e47f29c6	Geinimi
159b5adeb95ab7dbe9d948f6a673dfb91de07770d1f1814d6ca2f5f91a0c74c5	37	50	1	7/1/2016 7:44	0e3f15e835cfdc9cfd9c130789ee66b04060b7c1	321207867955e4ff0985f7b416681327	FakeInstaller
159c7e41e9223f6eff92b0227f378273a09630ed9eb4611918e95d710ba5c557	33	50	1	7/1/2016 4:07	bdd8a8e810aa8bae6cc7fc04fad622e59739583b	9a05c32839ccf417a0e4f12eeff4dda1	Opfake
15a0a2dc30dd641426d4fad6bd036dc66be6699d3d4e8567227e77567835b82a	39	55	1	6/20/2016 15:11	cbeb08731b9aee254251e750bd5324254fea3a2c	93c2f0c2031e7ab6efb3cbe71d5d7fd9	DroidKungFu
15ae319dd8dba9c463de97eb02796fe0b82e8e52364a2eea0a31317f9452143f	37	56	1	6/20/2016 15:13	05e01536ded9ba3a6af7bb80bd99e67bfa76873d	f3d760428cc3f70c41c5d0fb89928995	Iconosys
15b8a77e3740c9461e6650923987210a80fd2248ee7756805a3ccc5c2bdddc7b	41	56	1	6/29/2016 9:26	d9ad490bd2899bf4322a18b538452558b81f8c65	ecd3984b7325bb693128a74f839ef2ce	Opfake
15c9de3259f9decf5eab27fa7c6efd0912b67651e42b8d5d602c1589f90fbf50	37	50	1	7/1/2016 6:38	04a97fbc6f1f78e62240606fce0db7e0ea0c909e	c00f5217e12e037226998a26e0ee32a2	FakeInstaller
15d1fdc4b27509df6d31f851675d03a21939a165b2011bfe0db5eea69bbb6b3d	40	56	1	6/23/2016 10:17	2319ac96ca24f76d03c0fa3dabb242db85bd1dfe	8a7f6c451bcdfb199891048c5248e254	DroidKungFu
15e800e9abb449b50372b9b9807b585e546f8efd84c3182e670107bca8c74dde	33	50	1	6/30/2016 8:56	63991258de929aedf8e4deb798a3cb9507eeee8a	3e0de318b17e878a81cd594f787f84f8	Vidro
16071d0a064cdca39672dcea0055aaa29750d4c5ba068b5d7b6df8922c5cfc93	42	56	1	6/23/2016 10:18	9440bb3da5e1ad862f357248b5da0c59dc7fc96b	37a46aec9aa86831faa3ddb6b05a05f8	Jifake
1609c3d2835c6e12e73f7ae88f0cc3b3b7d6cb21f82242226fbe864f1bc3a229	39	55	1	6/23/2016 10:18	99471c4e5a511aa3f8977daed0e5f69a646f41d7	a968a987da5399d5b0169d960af45499	Xsider
160bbc8482133525fe8ad1cacdc602f145cbb7016163a9032077f33bbab9cb85	41	56	1	6/23/2016 10:19	40a58856afc7e9bc85e1c36bb8cc68870f9c8d7c	9210c0c1aa3eb4de11d16a0b7072d94b	BaseBridge
160c57fad3792ba0158080e62e8265dda371ca49a80d14b1659e28422f441ac4	39	56	1	6/20/2016 15:18	e6b0e0c2360141d529be6d6aa9ad123618b44c78	a679ca66bb9b11113a6bd248371263e8	Plankton
16131c46c9647390df8da98926125d01ce9b1408d1c215efc96ee060f5ebd659	42	56	1	6/23/2016 10:20	e735514b8bc0b085dd8bf31ce81235b6dadbe141	f14c8a151927c2b96b8f3fa676fc8bf8	Geinimi
16191d982a8961a11fceb93857d50487f951f21afd93e0b119d9e3e22c6c6b6c	34	56	1	6/29/2016 9:27	229e5d0553031c7bd7ad3b36f5b09d5f5b90bb3e	0058f6e5225c519df0c0402313061253	FakeInstaller
161aed59f7dc50ce67004372607808a00c55e3d94d742db784e684aa04dce5da	35	51	1	6/30/2016 11:04	212cd727fbc46186b0f9ee6aa507ac9f89b0c089	c2c139643fc8369b6e2358614c4a15b5	DroidDream
16226b6d74cec8cc94a04e3e6de4842448c7e11eec0de03f9ac306469589c903	35	56	1	6/23/2016 10:21	ebd238a2576c0fa8ae058ceba815b66ba30324cf	951f536da030c6dbffb2f9b5755362d6	Plankton
162c54effb4e9777120d4a31aab04e6cb43e0987e3db3ab3e19d3d310cbe8f4d	17	56	1	6/23/2016 10:21	7bbe041ed86b408e6298df1ba754a9872bfa7718	850c0a98affa3e8d81aff6c14fb5ba45	Fujacks
16353632c67e27772e5505b9eaa1acfbab2755cca1678b6953bb224f5710a3a0	37	56	1	6/23/2016 10:22	40a1934468953a56b4ad9cdd3d48d00874310267	b3a8a13d379227e48a0dbcce13864240	Plankton
164b2dbcc66ed3540a55eef81aa6898b462ffd23a25747de089fac91880880c9	36	50	1	6/30/2016 11:04	c59e25d3987ba0a27becaf1ab5eb611d38914fbd	8cc74ec2ed0e0a3fa08f8e284ab42e7c	FakeInstaller
164fdb34fb81d0430060a46f8d9ace11d107c1d793da3f1cea8fe70401f38e15	36	56	1	6/29/2016 8:02	db70a22c5e10aaa16e07a7f2e9260ccf280237ff	b8a08dfd63f54bf70cb960766e6f2ffe	Stealer
16519eb6bde1e018fbafb63810d11646e3a7418cb2af8875c44335b9bf58524b	39	57	1	6/29/2016 6:29	7e23c7303e180bf1f9bec9d6a995871e053a06bd	0887df8098f179acaa04f0ff089f54ab	Jifake
1653059a747aab11ce5ee24ddfccb977cf4042d00ba18fb42f0ad5774d1306d2	33	56	1	6/23/2016 10:22	a2a10c6f001929ba740e2e70c8c403d904265454	8b28af751ed124d80561df90366074ab	Fsm
165f24224f77b4594af20d60b9f0fe9a87bd9af2ccf6abf3e118bd33282bf338	40	56	1	6/23/2016 10:23	c90a026b8b31ca1e6ab7157b65809fc0c301523a	d102356efbd69f8643bdbbbc48d790fd	DroidKungFu
166881bde3dc812f6195218aae6a5bba31ac01655b151e6126df5d90d7ea87d1	35	50	1	6/30/2016 15:04	7aec5baf3cf9d81fb0375c70e3b4bf80bc964343	10365791e935b7f0f0af9ebe234d9ae8	Imlog
166b2df1e21e38df6627e269209481f12258027f2cafc23bac5fd849689fd3f2	17	50	1	6/30/2016 13:41	7cf66fdbe2f14cc63b30cfa92d79337b884b9a16	214b3836f88f89acfd720b5acbc1f8bf	DroidKungFu
167521042d86e3bdf2b1a08593c237165cfe8384eba018e3deec699e8154e16e	34	56	1	6/23/2016 10:23	b1e6598553b283b564f70c5d41f8005f7d5e2757	d89c3fee41d285690c5aa1ed5a06bc1a	Plankton
168cbe64dc7e7f192b6593c5eadb5fda3f825b035ce2847fc4bd55b50881eab2	36	56	1	6/20/2016 15:26	9318be4223bc85192a604b10dc9690ea16ad5610	0410274a7a9150eacbabd9a5ca1bea1e	Plankton
169424299791be6556db3450490517a5d791799c55365bf04019ca42ba738835	32	50	1	7/1/2016 1:24	400acf4279ada32b148a7371b14672e8bbdac39e	05af60ce8a8c3cd31682982122423ef3	BeanBot
16a0ac35562031f623e0fe735428fc89b57655613491dea32e558ee8a5627649	42	56	1	6/20/2016 15:27	21de536ffd1d7ec041fc60a4dd1d5a4ff52d8bbc	6e05254807cc63b0b856799a2eba8770	Glodream
16a0c217f26c948d683b515cbb9e06cc0aac422a951ce9e9e532d7a571152d2f	41	56	1	6/23/2016 10:24	da1c0e0bf21bddad8a1dfe97c42889ee16a781d7	81afb7eae29ea63ec453f17131a90412	DroidKungFu
16aac4e2964bc8ff75ad07f64ce8991f433aaebe6e790ecc1cf45f4d715ee15c	36	56	1	6/23/2016 10:24	191ffe36e31ef11362ff177e2dbfb2ba4a19abb1	3a889ac2880531e30b89d70051856e94	Placms
16ab51f7c85b01e5cc3f6cd3747bd0a4a70cc6d9d8b8f3e1a93bd75a68eaa1bb	36	56	1	6/20/2016 15:30	f20649c04335464d646ac8e3bc8828fbf6a200d8	cabe22c9d6356db76966569661204376	Opfake
16b6c083dae141147dce6e8289cca5e3062a51b770d969bab9083aa4ac62f907	27	50	1	6/30/2016 8:57	8fd3bab3d5e6585b92467ef54967615618c50a43	1f1f719351c1c0dbd9bc39433d327ab0	Trackplus
16bf3f249ad8b7512bc4967daf0beb822cba2f566374e7fa0cc6cee83a6a1985	31	56	1	6/20/2016 15:31	74739667dd1aaec6150e1e62367c096899d30887	0c000538c13a5234fe85b3c510d17af0	GinMaster
16cc25298bb7d5fd07fc1d1321119041c907ef2127ce7c35f82191f7b0d8f4d9	38	54	1	6/30/2016 8:57	68392ef467a62903d0191570d714a8bad1682bf9	c44d3fb8138794abb6385abdb535f6dc	DroidKungFu
16d493df060415088b87285cb89478159ec0a566a6cf9cc418cab99dcadeabd6	35	54	1	7/1/2016 5:03	5861b5d9f7663654d1b9bc7288a691bad8dabd5f	9b0351abf5dab79edab9e91ea2552258	Opfake
16e2c8eef438a2fdb42a3d6e249c621acd71d9b77801b292583e1e6ab06824f9	39	56	1	6/20/2016 15:32	7d9b810e871462dec5626d24fc019edb806a753a	8592b063d24d4e9ecfab5622b868897b	FakeInstaller
16e424a3d8fef9002647183fbeb66d0a2d7acc5ccba55836a4ccba7ebd280590	34	56	1	6/29/2016 9:27	6ce55b2610f9c5607f439a22d935da33efe65686	92cbf26aa9bdfe7709ea6f52351f63e2	FakeInstaller
16e6c9d1c644cfdd9168e0b6c25f418b32b713d202075c3a75a0b46f0403033a	34	49	1	6/30/2016 8:58	b3a792d2633420eb48918639124799cc9454bfb8	3899e7e7d868006d145aef5adcf55e52	FakeInstaller
16ebdff04040ba210a4cae8d9ea92d9b8970b40baec26a23dec340678742f655	35	56	1	6/20/2016 15:34	9d2a08c3b7a6dd58882df3b2463aa98cf5f8376c	eb7288664b43acc3a1d98189ecf9b908	Plankton
17004961de522fd77c48664c50d6a7a14539ced7bb75d3dc7d741450499abca4	45	56	1	6/20/2016 15:35	b771636cddcc1bb158d99a16817e7bc1cc9334ba	ccf944219d3143948960e84116605627	BaseBridge
170b921ec664155c3250cea924e7f2c410c9650270bc3484f93900251d2c5519	35	56	1	6/20/2016 15:36	119901773315eb6b6ccb422be8c3b6fa8e438062	32ec1e18b7581bcba64a054c229e8153	Plankton
1712c967e957f8bc15e64dbb5aa1e4236bb72449066ef43f0e52f9354833b2c5	32	55	1	6/20/2016 15:36	393408dc726e0d01bb537d983776b0301e80af5a	cde81636966739e2164c33154065e195	Fatakr
171d6c5820d5882e9759a676fbc36716aeeadc3b782d8750f5ad1ef955f842d5	38	56	1	6/20/2016 15:37	a20b1a2657292da7958187edb1c3e01b3ae0c1c9	6f58864f7bc46ce59133185fabd2d9d2	Plankton
1722d0d1d9ba9ec974a30fd721959fb8ec43e6a53daa5e44f5181535f4d08140	36	50	1	6/30/2016 14:25	2c00327f3ef76871858a2484cdd8bacf8fe5d0ff	eccfc313ab54643f73f2482cde749129	Opfake
172f1e446506d2bc77d97653fc85b81f82c569e0d558950041707b38a9cefc1b	40	56	1	6/20/2016 15:38	3c6637b5ce18d387448948a26e109aab8882b0a1	0a04594f17bb262a1dbf33b62063a03c	FakeInstaller
17347e7655a9d42a7fda8a28ce41a08b2430776944bf15921f54c53004538477	34	56	1	6/20/2016 15:39	81fabf1145f3a37b611d6616b2ee0eb315c06368	48e2697e231dfe2998e1626da1a36f29	SendPay
17367a3c55653590bfe8f0e7a6edfc283abff1fdcf2e03c3374f59c6a1c068f0	31	50	1	6/30/2016 15:04	f65ef5d4971d9654ae3ff49f32c4ddf72631da43	42c575b99a21df01b0ddb5f696e13412	Maxit
174758d24eacc64e82d1caf5b9bacdd246b95cf76f5b63d85b0a42e29ce651f5	34	56	1	6/20/2016 15:40	3e8f4d34f94e3290a8bf522d5fb409b9f1f7ff1d	911ef81c2421152137e4089a4ea9ba1a	Opfake
174d275159bc0cca32d8b6a2a7b1eef0b0e0b0476822c16ac3668a98f847457f	37	56	1	6/30/2016 13:41	55bc9478af5cdd44bdf94de285275e57050f0609	233db86332afb6d721dfe3c859bed872	GinMaster
175230620de7400efbdba6c66cacfdcdaa3eda246607155a521fd27df4fe9016	38	54	1	6/30/2016 15:55	2fc453d4cd4a03a494264045992af2a7674a3462	0888ec4743d485df334a91014403ed9a	FakeInstaller
176a807abe15c67d9558f7e5c2dc4270d72ce3a9180883061c72f7bfbeae60bc	36	56	1	6/20/2016 15:42	ebe8253a2d106d7914169c6546c07f6a774d0f18	2dfd43d8c38017fb15c8c79dde9d7228	Kmin
176c7a1688479824a8e008e2df9f6b2be176b561ff3f72bc79e94ce739cfef2f	37	48	1	7/1/2016 2:46	f7ee61c6ead1fc79f1cc20ce61177154842dce70	10ba37d48f7fb6b8d03f0fcabd2551d7	Opfake
177356deae956b28b829a09a92a950430c4bf8a13abd115e381ac407ad536399	35	51	1	6/30/2016 15:05	68c6736dfde5bdd064779fb26f2521dc9fbc965b	0f3e54fe89855127a74b1d207ed2fd59	FakeInstaller
1779ccb65cf92578c18cc2f4fcda54bb1fe60a83d8022a3677381e12a33496ca	35	50	1	6/30/2016 14:26	dcfc02be9da75bbca54c4f6f4e7793e19929264e	438664299e36da3d7db6403bf4d97387	Opfake
177effc1e7d758eab99712da7dc75c508bd6b3f9a246c7bf7f4f52120b4ce0d9	39	50	1	7/1/2016 5:03	2bd4a544d13a0f9ab2ad7b51cd3c2358030d5979	090c36344ef9339da700e9789a9ace1e	Opfake
1799d0cb24e75d813823ac65d7bf502e08f35f715ff3bcfc7a5f9c1f26ed2392	39	50	1	6/30/2016 14:26	f262da6a563ad696f843f96b85cca4a95a1871df	952f79b88d550d43a94b9c7a57a1f371	DroidKungFu
17a46e9465358aca50e9ec1cbf9dadadcf03c056a3ccc36132884e1f311f2a36	35	56	1	6/20/2016 15:46	5eedc5fcfc56b3289817ee01b0601a15e8bbfd63	03ff78ea7a55b24703523ee820e77ce2	GinMaster
17cf4884af2dbb7292810685637e66c8d706d55defe3f8f329a0195e10584aef	34	52	1	6/30/2016 8:58	ba9d76c602185b33cf87b7f215f726a08b3d5fb5	c1ec1fa7c04e2478a9e2467fa0bd1ecf	FakeInstaller
17cff7fe94d49e3704af8aa6b674416307d3f68bee3098dac6421b7d0e7ddbc7	32	55	1	7/1/2016 5:04	ab88e93bb348cbdb29f73297798644c4dfa03b2c	651269eb040556e311eac31fa50af14e	Kidlogger
17d0bfb9036aaa15afc5bb0f106c379115bdaf63833a8979ecb42f4e9e0fe192	37	56	1	6/20/2016 15:47	9b0f9f512ac6a7abaa24f198585031b5d595f658	b915016833aa97a9a3c5edb3e179d5d6	Plankton
17d0e656b016c7d3c51f2ac5804725b17e3d020367b7d85880e7c978fa72e07f	32	56	1	6/20/2016 15:48	ec17cd57916062775063a086f3e32e14c4c764c9	b69a66487e67f3f0121b46c3c4eb0ce3	PdaSpy
17d58e0db68cb219a16195b0d7e20178bbcdd00f859d3a94798408c307dd84ab	41	56	1	6/20/2016 15:48	bc894fae82cf9d6baacdb249a654ab18928369ea	982aae1324e4d542e5bdede61ed89d96	Geinimi
17e6fbc7255afc92d179ab1c38c894b0d5182fa3f9cfc19c88363e2b6a248b22	33	55	1	6/20/2016 15:49	a602b2d2e42415c740869f04f61b82439f440103	604252362cfa200e006436df6c92bf7b	Plankton
180db1364edc6cd0e918815d2fa6c37e09b94ca902c2e89c0f2225554ed9058e	40	50	1	7/1/2016 4:07	6d6bc86b451777d38c5a33f3de56356aac8f688a	263ff9c68055eab5ffe34c7513a285e5	Opfake
181ecd66fa2ccaf60842eebfce1e7a3eaebcd5f677396b63f9cdc3ed225c4af5	38	54	1	6/20/2016 15:50	810f6a95810ca6633077bcaace2896a6bcd04e76	6fc7926a52a742268c19a7010481fb30	FakeDoc
181fac24f4f80c7618a356e51cd5a3eba683202f903ff910bbc94921d6ab6247	37	54	1	7/1/2016 9:15	9a4eca0120e4bc5aca716256ab1191d082346037	a9428a1528cdad5344446dfdceb7e396	FakeInstaller
181fafff4e49b6657e30763cdfe4e885a4d0a7baf4209941dfbc5db8e0c19bf5	35	56	1	6/20/2016 15:51	e1a8e39ac50ae5ae02e2344fb85f61d974172c53	c700a08256c128789438e992e434b295	GinMaster
1820c57e6f4cae61b773518e7e38c454908acd23092863f91c76320475fd1987	32	55	1	6/20/2016 15:52	a2d087eecc7fb8cccf0eae72eddfa9d8803ed381	58e4a6d7ae9e074fec39920214b5b5b0	GinMaster
183cc2fd1a70fc1d8f8a0dfd9621e2ffefd8d61bfbf9cdab42169ad97b092d75	41	56	1	6/20/2016 15:53	7a7b52281a7999f3d3fd2ae3ec8d3d2926722402	49e2be1921c7606c271ac364e087ebde	DroidKungFu
18403f544faee75d411c9166cb17fae89f62d19517ec45f98d441304d97e0a6d	36	52	1	6/30/2016 15:05	a0f141c4464dbe0c949945b0d4bca7117f032b9f	5009376a8d6527a2485e3cd6fb67d445	Yzhc
185120f5fa62141ac2282cad5d163889854fc6b673a5df8e2ea7823721840b29	35	56	1	6/20/2016 15:54	d66c89cbfb1cd518ffd55c169651ae8aef22fafa	a066dffaa9a18dd6ea16d3ff857631b0	Mobilespy
1870813fa67e3ceaedd50aea5378acd2104f8158ecff4c4934a07c55f6d0f44a	40	56	1	6/20/2016 15:54	f61e91e26b4bbafaab5ac4759a0685f89a778196	e9c58f2a8d2e7ee48af26fa26720f22e	DroidKungFu
187e9f6d84251cd387c56012d73509b3c3f1837a6f6b78c1b8e9cac380f2b4fc	39	54	1	6/30/2016 13:43	cb49d758b5bc78177daff973217504aa490b98db	213816d64805a85a48b3112a45706604	DroidKungFu
188431d3badbe64164f19a95ace9f1c5ae063bae142ad2e7e41b5b82380a1e4a	35	56	1	6/20/2016 15:55	0367b9c81688812cba7a69957e2c198374c0036c	a5062b53121913d25967b3a0e0245da3	Plankton
188716b289f7b3797ee97545e61a26a4a57a0bb3d27d6ecd4defff8c7149a4b6	42	56	1	6/20/2016 15:57	d6ba7fba0a1e322c3249e5387b017a3c4aef6b90	12559bb1b9d1419ff2f88951492a1424	Adrd
1889f7138fa8e2d3f259a3cab2acac7ac43cb61e116491f7dbfea70f27281429	35	56	1	6/20/2016 15:57	aef8b24f9a8695a1a4bdc1fe641d67d00372b207	438429bc2d40fade48c4188a10d3d1b0	Plankton
18acad1510dc9e51de1c5e37408fd29389e1d01174a643b8d4a0a50651efbd77	42	56	1	6/20/2016 15:58	462c8041f02931f7c168d41ca18e46fc95cc4e6a	5bb312692e39f3b6642ad188d4b6954b	BaseBridge
18aeec949ca65fb7d3e89ee10336ae700c2edc5cba1eef73c0e125c552f087bb	35	50	1	7/1/2016 2:47	425455ae5806da3137d4d77100d791431e3d2b1a	36feea2a58e439f5209bdf47cbcfd5f4	Mobilespy
18af39f45267418f34b5a821d2d6bd00a21c6d62f1c6d808ed4d6808d70b95c0	33	50	1	7/1/2016 2:08	7d849cd362c3974e32a3d7f6f90b0e4179206742	fd1954638ba8e22d531ff3c9be79107c	DroidDream
18e114f66c47ba5974992685091763001beb8679de6f2173e3917b97e9d6193e	37	56	1	6/20/2016 15:59	eecc39570fe9181ed2b4153873f2b5c5a7a98fda	1e303d5a5787dd32045a22c85b068547	Kmin
18e13452c34ea8677c31a66f6612a98153e92a464127a244f99afeef63f205c9	36	49	1	6/30/2016 9:00	63922f52e69310943a1e00e0adae91bfe3fa278a	0ac9dd83c5ba105dbc79446846a7d142	FakeInstaller
18e3d1a7f4b1f0d0ae44abf83c380adb46299301b118f0cc5a5c9027f2ac460c	41	53	1	7/1/2016 5:04	9d8060e1b0f9667f1e60252e17b8cc9d94afd722	3eba29c371ee26c0790503fc9309a251	Opfake
18e66eaf9ad778ef4a1ac0ac2e2e1db1fbb109df10cda54f06699f8bf7f4e9a1	40	56	1	6/20/2016 16:01	4803de30255b41fc2b12f503d7537b82019b8f55	ba837e45ada35c77ebb3f5be33d7032b	Boxer
18fe62cc9e1f74d541884755a0a6f493fc91fcd457bbcee59c7e16a5458bbd55	41	56	1	6/20/2016 16:01	525021355c2042b23860e00c2c890200417e2207	cdeb94762c8975617d0a883d2f1428d9	BaseBridge
19048945a3b5d05dc7794fc9ab559c345923297e6bb950f03534fa9b0f72ae30	43	56	1	6/20/2016 16:03	1da8da782af3c401cbf6cfd20a3b940bff74f1b9	175ebaf3e332ce56e7bb90d2b504a321	DroidKungFu
190e95a5e6634649ca2e952d2f5584185aa6ff9b2cde9c114dbcb9aa7815e9aa	35	56	1	6/20/2016 16:03	78077a41889c7ca572aa755962e46c1d53970cb2	6e3368e306dc7e523e5086c5fea9a859	Plankton
191b9f93d21ee33b7b8015f95f5c68ff3e4114fec4b05c5f2c5a1dc1812811ec	36	53	1	6/30/2016 13:43	971b3df7ea0f9134b69a1c1f89bbd09d085ca855	d9c77148e12470f66ce105ab62e42482	DroidKungFu
1926abca7d75566f7bd1a935a7762f7dfd52be6dab8da95296ad87f4b7812160	28	49	1	6/30/2016 14:27	d033ad0cc41721df0004abfc5d0c2a226b9270b4	caa9a3752e1e5330a5fc8b8a37a56568	MobileTx
1944d8ee5bdda3a1bd06555fdb10d3267ab0cc4511d1e40611baf3ce1b81e5e8	39	54	1	6/29/2016 8:03	4de0d8997949265a4b5647bb9f9d42926bd88191	77b0105632e309b48e66f7cdb4678e02	Adrd
19466e2b0b811def9bebdec19909076cc942fd83cc01392494f64f7264f64f8a	38	56	1	6/20/2016 16:05	c24d714f5b7f851438456d8486259cf9d84e1d2d	9c94c1818f6ad6725816531749bc3ad1	DroidKungFu
1968e8ac04e65e6c200eda249b5b92f836ddbcaf5abcfffed1c2e04b471e6895	42	56	1	6/20/2016 16:06	ed8ea642025a57213333bc4acdc1f83589de0ecc	2ac035cc007eb005036d1e012364b2a5	DroidKungFu
197041741b0dd2face3c01a2fe82ac697a6b6b801b7dc2d3579da7bbf56acd73	42	56	1	6/20/2016 16:06	718b31f6ebd32ddf6f7f7378b0a92e2724e49f81	67385b5662c85860734cb1c51937814b	DroidKungFu
198a6c7b9c8b626a1c5b3bb1c39c06630ba317df903808a0581e3346c4b6a347	38	50	1	7/1/2016 9:17	a05583fc9437c2a821850d8f5d45f4715aadbae5	eba459cba0c2ed84a459d0a9ea4ba7ef	FakeInstaller
198f8ead475bcc12dfbf10425e7fb0dd71d22aaba2c7975ea4ce6e706d3010ff	39	56	1	6/20/2016 16:08	1f54257afd752f386bca91b0d4c4e30312ce9995	35d81494b406879e9914fa0c693c5a18	FakeDoc
19944bf715391ecb7aac998b469c52ae3116060ac7b46d4a6d1bc23f7ed14ec7	41	56	1	6/20/2016 16:09	c52db21b47ebe85d5512f55eb61bd4cbed51a11e	9d5752f23f74246a5b78134afa8e9483	Kmin
199b0f8fa05b7f718888aa1791db42cfb3c7a23d2b603233f54e59ba5bbe0a82	37	50	1	6/30/2016 13:44	a13cdcea172065ead936a6ad48d3b7cfefb25395	513ec79e2b3805ea9118cd2521c3c11c	FakeInstaller
19a35e4659d0ee2c5e4355fdbea86f13d2c24486d63544ac311df1b7ad9dcb90	37	56	1	6/20/2016 16:10	9ecfbe1dc0c2388a6e52042a2c96922e24e0813a	b8a7f539b164560e6fdeb1a6c4539c7e	Opfake
19a384891d886350028816fcae9528eb1f982a89486ecfccd7d293d2af9b74bc	35	56	1	6/20/2016 16:10	871d449651e5f611082aa4e3124df468e5e44591	de526639f7e927d1204bd87e34d848e1	GinMaster
19a7fcb4ba5600aa91da701825a6af22f8aa93ae56b3163a0bedda8351299fbb	34	56	1	6/20/2016 16:12	3f1d9a8456707ec66d98d2852da793e88f4ddc33	7280d132b0155f020030f76654ea8fe2	GinMaster
19b1e892fb078ea7561f2a3f861e445209245eda04d9e946c7dfdc0415969ce8	35	56	1	6/29/2016 9:28	fe1a8324650fc1ac041b017e1c32cd34fdfdba2b	0bc2cb86e5c6185d87fe685137d6112b	FakeInstaller
19b89f2bbe9a73af6976d4a8acfe653ca93fb49269433ec92a9ca6da7311a8b3	40	56	1	6/20/2016 16:13	9a6a6e0a2c47550bb44c0322f82d4f677d8cbb89	cd6f0c2fb0a5a9b2793f0bd9aed8e922	MMarketPay
1a0982679db7b2917c644d06e61b5c63d66c94a5f00f933962b4c4fb039f8566	27	50	1	7/1/2016 6:38	3d5aa79f6c0cc3ae79f54a5ad28b10e2d9e64619	fe16dd7ee656127b346436225ea4273c	SpyMob
1a098e5cec999248f284ad035ede5c2035e65f981e3f24c2c415abc3fbfe7833	31	55	1	6/29/2016 8:03	89232af4f8e26f8ca1f4296eef051fcfbc3b4e1a	063b9223f63e6a8748eaf8f6060db594	AccuTrack
1a18e48fbd79ce84d946b4d065a7e30c5f10a4762437a6c8d888348afbab685f	39	55	1	6/29/2016 6:30	cdd68679d9fb748b5ea5477e67213df942c21dfa	c5bbcfd94fe02ff3971ca3fa88c7e829	Nisev
1a1bb570529c00194e00964eb9c318ba2e08fd9f18a1499e3bd80098ded234e2	37	50	1	6/30/2016 3:25	74edd7074642b726ce25ac05098e5436ab0e6ea1	164daf62ac1ca1136649f1b6fab06dba	FakeInstaller
1a1bbe402c430afed6c97c125453091da9da26bbd5418bb36659b3614c2c898a	41	56	1	6/20/2016 16:16	7d611d01db95f7894a7f3ed7494feda9cd5df4c1	6368b2c814b3a57ec97e1fd5d1aec2f7	BaseBridge
1a4c4178e364650512f75f6a09e5767ec1bcf2241bf27590bc445e8db87a772f	31	56	1	6/21/2016 22:42	21cee13e8c217c4a57fb9dd68a105af55410b297	8d52070201f2a81fb1298e133d74057c	Plankton
1a4cef3500ac200008a1cdc49ecd2e722eb1c5b97204a176905415d376123f5d	38	56	1	6/20/2016 16:17	3471fe10696eabbb69fdfaa7b8ea601ea9dda46e	68ab52967229e29999846b0dbe3a8a80	Fjcon
1a6e44adc82241cfa5e02b8bc0fb14d4e26c9c051a6d36ac9b291605f08d7fe1	40	50	1	6/30/2016 3:26	46c6bbd4f217a547424b56f9e2dbf52d686561c5	d9001bed5f239414c6d57585b3c6fb74	TigerBot
1a6eab7810fa72bda79f5fb38c83874ce38df7e0e7b0d19824f191f3260cd21a	38	56	1	7/1/2016 1:24	84ab197ac3ab28f0337a98c96ca814ef93edbb49	278a134ed1d7d2588b450241c506e818	DroidKungFu
1a7128ce758fbdf8ba422585e78752f70aaeb50129a30a71bdd4ab0db7214d8f	31	56	1	6/21/2016 22:39	6f336337888fdd57cc68796f48cb9287647ee050	f1aa24c1641471f5fbef08ae56a53fb4	Plankton
1a76595f4e09d4bc03a5f77bb3b235c6a0974975e21da85e0c767cf84ae096a9	35	50	1	7/1/2016 4:08	8a4207a4eeb1f6384d902b22978d16f533bc55e4	d0ff1e6ec9f0c54f26e692532dec6fb0	Opfake
1a810818ff98498b3511128b3973981fe76b0dab4704a67ad755faba6c44354a	33	56	1	6/20/2016 16:20	7adcd1a8637971dcf54605b061fe83bc1bb76946	0d3650c9af3f7ee7d9e3dc6933e70779	Plankton
1a94fb2a520e151347e03c7758d53698ca34a931cb4a58c8e32b0f5afc09b96a	37	50	1	6/30/2016 3:26	8d17e6b230356612321a61bd46ddafee7a2debb1	00919889b9a85bcfa673687427041c83	Opfake
1aa624fff0826a46b8877bc9f55122f1cdb416329daaf774d05479b0ceed26e5	30	54	1	6/30/2016 3:27	7502ba4c2274e9a9cdd2b1771a55f783cc4278f8	4fa6cc1f9d67dbde76c1c5d346f2d407	MobileTx
1ab34bdc039161c80ae34d72a5790ec01af6e38171fab80a795d5a371257b8c8	35	55	1	6/29/2016 9:28	57bccfa0e535bc39830ec44be8233d20911f612c	3dd540aea5666c29aa1af8bf7976e331	FakeInstaller
1af33fdb847c2d38096ca752a6d959087ff4d1283294ebdb9b26de67d5f66a06	33	56	1	6/20/2016 16:23	1c021f4f58c83eaa2690c0119c31c9effdb6398f	4c30d23bc419cec2128e0c08b4880071	GinMaster
1b0b84db27213523fd33116ab5bd6a4bfc69fc8f970d1dfafe2f3da4971d02b9	33	56	1	6/21/2016 23:05	a0aeafff3e886a2b675eb5a3010d63757aeb1535	63807ec8428a0a41d69aa8c0c60ffaed	Iconosys
1b0eac8963c46b54c8e14a5899865f8d19a0aa67679bf3a8e4f3690f56f7f72a	39	50	1	7/1/2016 4:08	c3e13bd4631df2adb84ed546a9c8b540a6262a61	44bb100b7882285514653b1d55761f84	Opfake
1b12bc8efe1578eba684a4ad0b6253a92f1334e1bd4ed3e8ee157cdddc9c339f	34	56	1	6/20/2016 16:24	c02abdff4e18fd146487f23408748f812ada1d23	bb2791ac5aaab4585b9e5989396c2898	Biige
1b265038ce4fd82a20971fc1ec6d5cd442eeba021c86bc58837ae95da0d02a91	38	50	1	6/30/2016 3:27	d8448601896b7042f08e99f8def6b9741f159d9f	9587a09bca87117ac84abb0206cf2653	DroidKungFu
1b3372d4243776ef09d50761aa53aa2fe486d468ff2fa31b46363a0c96929eaa	34	56	1	6/20/2016 16:25	d26f144bf879149dab0d1ad2253be65c12bba613	ab33cec0ee248ff1e684c04e28e36d6f	Iconosys
1b3b747592733d102c9995325f20c734e213a784f3f90aabc4602d74523b64bd	35	56	1	6/21/2016 23:02	e2d8467edc858eb95cfc1d49a92a2ab3eaa14383	e1aa51cfd0906be34444e2b68049d0aa	Iconosys
1b41e21709c53831c0bea3bb9f5d9957a6e8adf4b899d8e7eafecdec719d27ee	36	56	1	6/20/2016 16:27	8a39ddcec1a636d11e7a8f5c52853da06164f803	40d5f19cb7fc3b5a514247ba018b1230	Plankton
1b41f7f3d25b916c42d91e9561afeb6f6a927d3549381aa57ab684728f0e245d	35	54	1	6/30/2016 3:28	96ab124073ce23383d4c76d854de2a836abd6127	517fb68009b73a3017a779e4dff4e96a	Opfake
1b42be1abb8c286a7c86c9af19bfd9f8ce84642771672d0db317cd9152e8c5be	38	56	1	6/21/2016 23:18	7a14cef7e7202cddbfe3be6c25edb9dd2b654ce6	96493d2ad2dbf4525a63640a0fd1c8eb	Opfake
1b593285bc335c0d312dee3cfc25d97ded8712247e9f99ebe047b451bc250856	35	55	1	6/20/2016 16:29	c5b743d583b7183a68eb3dd6caf75226ff2a5053	7e87b7ed5800b75bf72d7619c9b8be21	Plankton
1b6651756f5d460cc30fb618e61ff04582c24ddbafe55288897a3444bd4d827d	41	55	1	6/29/2016 5:52	943a3bbd3dc2c586cac6ba4a684bc656c6b15b75	e414f6bb0f690e15b724c9c051d04f92	Stiniter
1b66f2c037937fdf4d1677710b506921f875ba8540080ab208978e44e6de1be5	37	50	1	6/30/2016 3:29	5c1c42e5cb5a9ac1948a26160aceb9f0d3460fc0	dc8ac1251291cc4de44d74b9b532ffe4	FakeInstaller
1b78caac3d1be0df3752c559a6cf72da4e89006f08913189beb361a9890ec6ef	33	56	1	6/20/2016 16:30	70b24bd87e768c0c536ab21a1bb6272894469642	89452135b86d6cdecdf4518dbf31fae6	Penetho
1b7f0c198cb2278218b177f79f16d8c8ce9d7e46e2e65d2b6acd61a3ba8c455a	36	50	1	7/1/2016 8:29	e3bc81c89b09b7845efe44ef7e5b0fdb34bc3d63	c70931f1dc513e643b3cf8c43bc47c39	DroidKungFu
1b7f1aae4d3bd82317f3e9cb230d5b109ec572f9348575e2e84707bae2a29388	36	50	1	7/1/2016 6:39	8debc7200197bdee3b130e1b50e0c06b127ad1c6	f3cc73554695f0364127c610ef840473	FakeInstaller
1b80649ac1aa5396ef7bcf60aec0c15b5e4f17e16051454d6f2dde46aa371105	36	55	1	6/29/2016 6:30	a7e044e7afa984707bcc91e203f3db229e904e0a	1939cc8acdefb657306a96d686bcdf7a	Zitmo
1b81427b68c71cc3242ed0b86c2dd93154b1b8c31fe9261a9eb886b04ae21058	36	54	1	6/21/2016 20:13	a6308a4b8510487c84899370cce4052437fd8a6e	b54e8d42c060dc4928e1fa1e9c9cf200	Opfake
1b825312a360af320c9ce3992140e84fd9fc25b68b6c8c3987cc0027020038db	35	56	1	6/21/2016 20:16	4294b6aaab1d433d89417d4fea4ba0920982ff96	f4689de66672be6297f83e6f771f7b9f	Opfake
1bafa7cc6ea9c34ba282a5605beebd1bd9ba0a5e7c71ac4a78bbfa957957c600	42	54	1	6/29/2016 8:04	2164c9080d2d3964bd111c73305c82eea741319b	fe8308995762bceb741a379a05b55f13	Opfake
1be5e7ad90d66a41f410bb7c96398170a08450d97f16fbfb991a687308dfe6bd	37	53	1	7/1/2016 8:29	e78df91fc6c66c0e9a77015311b9c23dc9a25719	b33c78df656716d3cc7276d1c9da6469	Opfake
1be67a22077b65d6f2f6d2e8855c43d1803e35ebd982f7aa06a4c45dd5dea5cc	22	56	1	6/20/2016 16:35	8e404879a27c89aeca23880811038cce99de8ff4	eeca6156d7f3998735ab109c97cc0013	TheftAware
1c17aaae04d40cb240a0b450e1d4755159a94f52b47c84eea62a547910c2745d	39	56	1	6/21/2016 20:26	265833582b0be771dc51ba59944595797d7a7d00	31c27217dfe7a171943b237c8bb3bd2b	Opfake
1c24f140d022f677f420a8c73d25825a09a8f0a457570c97f3faaeb141c455e9	39	56	1	6/29/2016 9:30	13d9832819a0694665d6cad958ad290ffa4f2a1a	d988f4cc052379effc88f3c377be67bc	Opfake
1c2950161a5131ede6121a3a630084f96612be7a463237fb65fd29c62fd836be	35	54	1	7/1/2016 9:17	e725e9da2687d67a176f714b521fbf87478cffda	8bc58cb336e70d0ba51e637d9751feca	Spy.ImLog
1c29b3010a2e50bca0c5bb45963a74d135addfa206e29785c564fc0a61f1a183	41	55	1	6/21/2016 20:36	393289d9ab54e0cc53d067fbe02baca199428c70	d25008db2e77aae53aa13d82b20d0b6a	Xsider
1c3040d6ab0792ce1937313e9c6061ec889451dc724c1118c3e452265d4cdd10	30	54	1	7/1/2016 8:31	170bfc6ccf1b4e9c4533a09697ec384940aa3dea	d519d1f780bf8b4744adf3e0cac9aeac	MobileTx
1c32df43d0449caeff0d3ebb113891e66deb3c992f330ca2ce967c2eb82f6819	36	56	1	6/20/2016 16:38	ddf1071346a5fe0d572852cfd00158ed8dcb1c3c	0491bb9c459d104d634283a8d36ef0cf	FakeRun
1c41f5520782e319cc0c320efcfcd87319741d296b503d450a19c0acc98ab8fd	32	56	1	6/20/2016 16:40	f1c028ed1d97dfe2b2289d2568c94449e130798a	0d2262b93c7d32dc81f35a5f695f0ad8	GinMaster
1c5913349f936da630d7704edabb78c497c028b0e7981a425f4f6731d0ea358f	34	50	1	7/1/2016 8:31	d6f4a2a1413d1f1437c6b445f6fae10b5fa8e21e	3b48e77fe21d449b05ea7882ccfacf26	Kmin
1c5a89eb4638229dd8dc6d4f55bcac8d565d2fef20f6befe52270d50973b6151	38	55	1	6/20/2016 16:41	1162b7cde5e0797701c8d1371e3bfb135410b6f8	2fc8df4c1ac50dd6371f4167c3e9d82c	DroidKungFu
1c70b6e8863e8735322ef9fa9cba656b3a07102246c6184116afc84a2c95153b	37	56	1	6/21/2016 20:33	afcf2a398b641dc43a0dd1d551169a57fdfc36ce	4b37124975636fe94b2ec1f34168cf0c	Opfake
1c81a78958a5a89c43d17659b0a858991f91e4a1772ca7b27c00d651d835fd29	34	56	1	6/20/2016 16:42	47f5dbe0d1c026ceefbfb22f6354533b4f43f189	ca29aa8f2d6851e69556127d42fc968e	Iconosys
1c86bb0c51a944677e985ae3025839b2af9d4bfc9366e77111ef05c5e1386b83	34	56	1	6/20/2016 16:42	c0cfc35094da4e2798a128adaa6dcad531b29633	7bc994d3c21d04afc856d7cbb31ddb3b	Plankton
1c8d8eee8419d362fb49e09fc7a9ba6e1f55a8887a238cb64fa245f495651477	40	56	1	7/1/2016 8:32	c08073f5a0838c584bbdca2d7799e918de521497	d198a0f20ee4ac84df87816fa57af6f2	FakeInstaller
1c97a7017c9957970e184dafbbf158b74ad7bae3491ddc4b2ad27c1057e285d4	40	55	1	6/20/2016 16:44	1175b681046dc4f66ab3d84239e2c551e2d30b1d	13fdf2d18d31e9033ff5d5ccbd943d17	Geinimi
1cacea0a939d914219cc630320deb828de74f1408fb0de5c31bcb94e549826bf	40	56	1	6/21/2016 21:09	e9364c8bd94c5dfc36524a60de80d9b9850bd583	28f57811710b8d61f137a1a70bf1b8dd	SendPay
1cbd152993693b12e53f3459b02df14709a963569e15ed2465cb5f46209127e2	34	56	1	6/20/2016 16:45	1906aec17c8e1235bd8fba044aef1317f4385b74	b74db145bae40f83e52079b663ffb536	Plankton
1cc034cad7d4bc99ea87cc263a5742fcd077574a5f1b172fb5e153b6ab36a025	36	56	1	6/20/2016 16:46	d7e265faa286e439c019d8ddb5d37287ff69274b	547789774bbca7bfff3cbd83f244468e	FakeRun
1ccb715f38b0c651c927b43c5a28bc6042c0c54654d4b5d071cab94e7b34166e	34	50	1	7/1/2016 8:33	bd7e85f5a0c39a9aeecc05dbc99a9e5c52150ba6	1a4fb41b95c3cbab05636ee966043c9e	Hispo
1cdbf05980f4cdcd005fa36cda9f06224aaaed55307beeb25d2cd02ecc1a418c	36	56	1	6/29/2016 9:30	cac7c458608b2c4d2792827c72b954b31e854bbf	c9d20d8089bfb9646ea602b33fee7413	FakeInstaller
1cf3932ecdc72f170d7a72a5108820487c55afe9f9d978b32ed1ffc3991e2c3e	42	54	1	6/29/2016 8:04	75c0fde177364d15fdef5ecbac32672f44e01059	087a030fe7142e2114d1ec1ad6e854d9	Opfake
1cf97a1d744ad13c3b7392642581bf404b917840bf00e536f0d33fc870f5b775	31	52	1	7/1/2016 8:34	328cb978d609f3d14282df9a78f5cfe45b81a25e	8ab251d79fdace62a4190252e927f9c6	GinMaster
1cf9d571da0d8ad297113804dde2fbcb0c596f649ce1e44ce6ceb9eae0d03a3e	37	56	1	6/20/2016 16:48	8ec743106b66ae1c92df236cb6b85a0cd9309393	07ded76545d62031abf004575b6e577f	Kmin
1d00c104184aadd24362bdcc8b714c0e1582bc6ff560c8b80293db9536753569	35	56	1	6/20/2016 16:49	861f224bdd4bb6324fbea1cc28a55ea530a01d20	f7fc7e5a30b33f9038438d89a5a996f3	Penetho
1d04c6f60a280e97cef8f2b913c98edbbcc34b53bdaa5f511bd418f60f292aba	33	56	1	6/21/2016 20:39	d36f8408fe1d1394c3a3a51f0947233b985394df	bc2eee6f861843ea6fe5a4a14cb44372	Booster
1d09be5cc612b24fe83c3f1b37c88087d778dd5fd3f33e4f09df8eda990e41be	42	56	1	6/20/2016 16:51	8edb188204c6ad79006e555b50e63705b68ea65d	4482b773723927d49472bb963199c306	DroidKungFu
1d0f1649216f06457f5ef5fdc8439cc34fec0041b2e27559e25b61b458c34951	36	54	1	7/1/2016 8:34	c199bf7ea3906adeee0f02a43ef7e0bcabb8489c	6bae149bc65576831ac635a23938be36	Mobilespy
1d1c0979818597a7a49ccf6e7d7ba20a7916e97b1d5bc9f588f7011af53d13c7	42	56	1	6/20/2016 16:52	3dc6f829a969f0970f5c47ee4247df8addb16b87	8fda6f949ca3e0309b9538f301d1e087	DroidKungFu
1d22924bbe5dce7696e18d880482b63ce19ca0746f8671aaec865cce143f6e6f	37	54	1	7/1/2016 2:47	ce01950e9b1f6db2653f47728b8dfcf261cc81f4	e7584031896cb9485d487c355ba5e545	Arspam
1d298cee8346a82f15ba56436a9537fb7a5285a9f2e536a5bee3dc169bf17163	42	56	1	6/29/2016 8:06	e88975294b2bbcb9f81f0ac97569a4c2b768d84f	05824060477cc9857cd401386b1b1e57	Opfake
1d326ba9c19e14a5b5cc22df85596c3a3c6394c49d1b64ad144f601ee06cde79	36	56	1	6/20/2016 16:53	e6082f6bf18f13b0704aa99de376406e207ba60d	0c84b9a6a3eff416f8b66032c8363f4f	Gmuse
1d3406588121db18f1f9a1420ff1a516195d1eb99f82d96e8c26e8686004bb91	39	56	1	6/20/2016 16:54	c80cbcb40c5b47478d4658009ffef9d17c2b3e49	cb5480bb6d0c5232b91b3fec1982cc83	Plankton
1d3c6b851bf13cc29c36328fd41293e6002d429e3b090fde101d22e4d90f6d58	33	56	1	6/20/2016 16:55	a0c21052d15399737f1f2c3a56ae35dfb19e1c4b	a44307913cddef3eeca9b0b37bff30a1	GinMaster
1d5791bfa8d4097bb3ba4ac91fbbb519cdfca523b25edd63704a0e78876b7c0e	37	54	1	7/1/2016 6:39	4015e047f221205ecbc4228814c0f89e99865713	86f0e3a052a6601fe871facc8c46c726	FakeInstaller
1d6a352e5d2ec73519585669ae2249796368ca524081adf600b28817fec839c3	37	54	1	7/1/2016 7:44	5e326b2aae66e7b41b1d66f03027c7e97f8a217b	68119d624c29a47af59ebd1db65eb9f9	FakeInstaller
1d6b6dec0c25317c11b59bfc4009fa09d444a8d66b90f27d76eba0167aef9a4f	40	50	1	7/1/2016 9:18	d9739742c7a43dbbf81ff5a1642bd65feaacee59	ffb5b17c981fa859936c1e61f411d483	FakeInstaller
1d9af01746886e35eaffaa6afe449d8dcbc135dce3c5047efa08d50a565897ba	43	56	1	6/20/2016 16:57	c0a74df6816864a66cdadfdd09114ee36f1622f7	67dc4527cdabde2ecdfb7927ebff591e	BaseBridge
1da1200dc77364b54dfc4434df132eab41bb852d82a326d50acd6ca684a0c17f	41	55	1	6/29/2016 6:31	5900250af412b7147764706847cf1dbc54cd6e0e	fa8a75fe3c971f4ae3240c41dc534f97	Mobinauten
1db82cf9c7c16dcfbccc5082f56a7020e78b7d29aa1d802a15bb7781c6b54074	35	56	1	6/21/2016 21:42	8facfcbddabbcaa26768d7bedafc51f4b28120a4	9a93ee99d051ca81faaa854eed355ec3	Typstu
1dc1219c45ca4027d41bab6211b10148faa1ab8b3d3015be127960bf723cce56	40	57	1	6/29/2016 6:31	16a4de2b2b6c30c80382c04b5b4b1076be1c8759	a290248b0f34c876bd0c01475b401ec8	Spitmo
1dc609619ec3c5a24ef6deff4f34420419ed6cd906e2306c5651c31cadc287bc	38	56	1	6/29/2016 5:53	73ddc408b518826064878dfc0064c4cd4fe512c0	c00e43c563ecadf1e22097124538c24a	GPSpy
1dd0ccbb47e46144a5e68afc619098730f561741618d89200ac9c06c460bf6e4	39	56	1	6/29/2016 9:31	8136540e5888ba6f77e5e6a10563b3cfa201a2ea	44d7ca2219b468b7412b7e4d1b57a882	Plankton
1de6dd8784bef19d3c52a52db48ebdcf3b02a9a936546af7b77627918fe47030	33	53	1	7/1/2016 8:36	300fc8ad129cddc576276cfee9c04361c88f07b1	25b3c6bf2c773370f34fe9c0036c262e	GinMaster
1e0de6bc270ce48afb50b6ef62924281b3767d84b9fcc18c58c68041394f7479	40	50	1	7/1/2016 11:01	fd2d39ce8fed1f97984f39fcf37c8018eed3e568	94f118b5cdc65a5a641ce44c73c19373	Opfake
1e1d725ad48e5629b87d7ce5fdeaeec13d8a895e7cc75a3bdd3c31827b36993b	33	49	1	7/1/2016 1:26	c17194163092afc97096aba94ddba3d2c317520d	33d6249f092e84c36bcac6c7a87eabb1	Imlog
1e1d93edc231e7f2fae9abb825640e803137a1a672b9d5e93bdfa6d7e8f57dce	42	56	1	6/20/2016 17:03	67dd9be4236bb0c1de41b4489d514da977d9203a	ceda0c9175b1cff39caf783627befcb1	DroidKungFu
1e1fa6d2ee545fd5e77729151344e16d8b1a835a1a8d209cb371e534f1caac40	40	54	1	7/1/2016 8:36	d8af19953a907c8dd9d593cebe59e0117e39618e	3a3f20c5fcd0c402d9ce5f1f6b5fa9a8	Opfake
1e3ff15e8e3f0830d489d12f804406120d4f00c190b5c04d572a53bfef1e70b0	37	50	1	7/1/2016 8:37	026237ca83d04c7ac8252c59684fa4a4423cce8e	2cd55382d51700f83fd2761495a869b8	FakeInstaller
1e4e38dd376064392dbb7e89bf8bbc46394c4a996b2640fc7b2c077ff6ca2e74	38	56	1	6/21/2016 21:55	ed7bc7e12c4a8b56a3b8589a5d4564e726f27b14	945d1cd67f9b20bd431d9797d3405bc5	DroidKungFu
1e4f10fb9d2622c1a956d28a8bdf9ca89aabd90da48de5d47103b9f9403513e7	42	56	1	6/20/2016 17:05	2f0b49388c382ea319a8eff7dfd5db82aacd0677	d2ed6b02426294b33f219435d79eb1df	DroidKungFu
1e61112e7cde205097f925d603d369cdf5ca90b92430e4666c31af539d7d86ec	35	56	1	6/20/2016 17:05	fad4b95e28cee6caf0135821c0fd187b213f85fa	e3617501043e74f26f194aa151ff74b7	Ksapp
1e6251fa1bb5b5dee17ff3812232b8015ff34ea1ab170e7d1e5fb4b2256c9877	35	55	1	6/29/2016 9:31	45c4d17279c04814aaddfaab3a343234c02da173	0617da6e3dea6929b63bae4b31131d56	FakeInstaller
1e85eeccaf79cf0aa1bcda1bf48e148e1e7ca6e731300beccd81555f04ce29b0	41	56	1	6/21/2016 21:51	da58fdfc0042315ab3393904ec602c6115d240a5	895aec3730a14ecbcf3ff8f6c03cec93	Adrd
1e9c1f72fe6caa556e786b382171fcc389bbaf0e0ae2537b7f53af0e72599971	31	54	1	7/1/2016 8:37	f1f0f9fa7b4f4408f30072510971f6f360bd7312	bfa01dc70c0c583a1dfe59716a82fcf6	SMSreg
1eac7abecf8d332eb46c304ed539ce25fc1e7327ad3917986d6beac2774c5110	31	56	1	6/20/2016 17:08	6f4e02201cf1fdb04aa4354e39ccf7daaf5cb12f	c1554550e4d5a9ccbad9323acd3c35d0	Gappusin
1eb26d8d7b8bb323a4b97279e0b16707c72434d01102fe5e8f26d6f2e4fc60fa	21	50	1	7/1/2016 8:39	eb05046b33aa09a8c22c186c78e2d993eae2c3cb	b93df08f1b5877dc9f49336b17a0c2d0	SpyBubble
1eb4eca38f3594c45a0275fc4c775d44ee267cf87b743b5c252ed5a7b5c7a06c	36	56	1	6/29/2016 9:32	d11f55e1168db6ed79f8b2e26037fd14164ced63	dd8c7db666585bee16789b945b3f1bb3	FakeInstaller
1ebf891c7839d8e83174a9851c909d8d7a23131039048debdfe39eb1ce74af46	33	56	1	6/20/2016 17:10	77ea53133fe98052bfc4e0443010a3873857f2a5	9ab92604c2c7dd0116702bb1c688848c	Plankton
1ec91ff1ea8accbc4181f3df94c6a285013ec7a7d60467deb9250e7681f4b73c	38	56	1	6/20/2016 17:10	f261693eb0471f4b36a4ec61a3542bef5f692763	5f1d76ab65e0ac339357b14e30d5804b	DroidKungFu
1ed12f16e504218209e5ceb5f51bde88c585709b8babf87bb89742e0d1203693	34	51	1	7/1/2016 2:49	29dc5f01829ac7821f84fd693ea09b4a76834e6e	3cc1215e2ca925b7180fba7a87206945	Opfake
1ed6ac180386d0fb61ae05e832f475228ca414c34f3f9c6c0cda1c63d92dd9f5	32	56	1	6/20/2016 17:11	6cc73f82da90f8c7254b195af3c12a8a3ca58b0c	602db1ae243157684784a4bf4369a7a0	GinMaster
1ee3e10534d74c89d4acc393b2507a9868d1cd00dc2fb1379f44b91f6011fc2f	37	56	1	6/20/2016 17:13	c3ba3c763c0e6cbb789a3f1cdfe20fa279734e3d	6240880b79f7787883bf932cf67103b5	Plankton
1ee477813fd117a681f648600f7f3df0ac4e8701b76b0c4876aa7f5872d617b5	38	55	1	6/20/2016 17:13	7c0af89dd083b97db3dd70b7a2329c4a21a2c592	b6847521b548b806cf5e4f71b687ec26	BaseBridge
1ee4f5a8812ba86eda9f12f1e76a1a44e4d318bf4799eb7fd22c3c6a8a0f8ad2	34	56	1	6/20/2016 17:14	2e5d63302e778cec6dd7ca9081259e2fc35aace0	ed2c5a3d046dcb1cc9bae81adf769254	Plankton
1ee8ac0de229186f3484f91ee1fc9072c0c4cbc1302c2641faebf569208bcd3c	37	52	1	7/1/2016 7:45	1189fe050bb17c53c037673cb58db2ac8756bca1	cbbab3577ce687d8f0adb58de760a61e	FakeInstaller
1eeb97dd6c57f45f54d5318e62dc63963a062f5c9d78279e353c33bf6748412e	35	50	1	7/1/2016 11:01	9a8ade088202708427527ea5df8ab158ae18144d	7cfdac27ee1be6127da590ea31e5b195	Imlog
1eed87aa70b51454be3e5eb1898633b1b2600db9c102f80630ceda9959b66aae	42	56	1	6/20/2016 17:15	9a4865ea7cdbb89c73ce1adf56438f123a9b6d4f	8a25c66a88a5624073c5fed37a70d9a5	DroidKungFu
1eef6271505368098f9a963a0791082d06ed3d1e76fa557508913b1f577b9b4c	32	50	1	7/1/2016 8:39	00e44a708eb09942de01ef62fd00e291aef99086	119cae00ece0c6b442d807f6f631d3c0	Penetho
1eef977709780add638465e1ada5891e76d175f8a019c896d923854254ccb0d9	39	56	1	6/21/2016 22:34	ce2c3af2ba59a86a7af732be477c49404b6a4061	9efefecc30c31fd90a2ed3aef96b50b4	Kmin
1ef4c138f486b7a9aff83efe3bdfa890a846d096392d59c8666eadf988120055	35	56	1	6/20/2016 17:18	44c0f272ba349b1099c5448717fceb03921d6aa0	b10970ad7235323d49e322fc072d9bab	Plankton
1efca8c7aa78fcffcc9e3b2360a3d9dea5e2acf67022811f59bf5928f5d93b60	37	56	1	6/29/2016 9:32	0de7bc5f4e5556d50a232ad91cfebdee79869747	e945a300fb52cff04e094fddeddd9920	FakeInstaller
1f0133014fac23a55fec3f56c9a09a2f0b7d02fc8f0c6c5b703397562e57098f	34	56	1	6/21/2016 23:10	ab2a13044412505c7a254a940554ea5a3d83b319	734a16fd206ec9d65c0a386be2638699	Opfake
1f035efeca8e72c61e2b48bc475d37988b08803e538b511b2c109937e02c9ee0	34	56	1	6/20/2016 17:19	5771ce939150282b6abdb83a7c905e31b5d6c685	f07c1319e5672364c2f5122ee2304ab2	Plankton
1f04474ee6ef6fe893865c66e9f6f12fe7cb09e50ff5e008f4a9c58ac7a51cb6	33	56	1	6/20/2016 17:20	5fc134a248827f493b66052723c91ae46deb2785	1ec2b89b8220c88bb8317a74b9e47ec6	GinMaster
1f06590befc6344a5328070dddb51d719c65cfda47c34a56d3c60dd0d28701ed	36	54	1	6/29/2016 9:34	e08a9a5547333d53239427457a7ab95c7e559212	55d667cb02bca78ccb5e136a27b4856e	FakeInstaller
1f0b46f0f2f4d98affe0c1229e4cad5fd9a53133d2f0967b4fcdedf71c99a2fa	36	56	1	6/20/2016 17:21	eb711278c99f6fba9ba4f53e703ee164b7a5dbe8	fb56a3a2841817ebf9b2ae090bbce049	Biige
1f1a03760c86bf85bae620eefc4d12301bef3ca9568d0bd40bab79861c621a19	36	56	1	6/20/2016 17:21	bc846377efbde655ae5ee36991c559fc0e628eca	1fdffed6ddddac8bde4eb99a6b1c23b1	Plankton
1f1cffbb7f997aad7ce4129c8b508411eecc8ebfd1d745641483b8328e75c787	37	54	1	7/1/2016 8:41	ed1ec9bb0133f19432a14c69609dc0110dc2c8d2	2ca15d550f879a71ed05d660bc4873be	GinMaster
1f2935b92314c5dcc2638fa7b04ed131f5f34d3fd247cfedf6994becf172eceb	35	56	1	6/21/2016 22:40	81d9a5ff7f63d11933d0e4d982f69298c331aeaf	6671ad0b8676d883c8b3b9317aac9482	Opfake
1f372e37013f56a13c4c47fb50efc3ad6a53fe8d73a032a14aa9f33e2f7fce73	34	56	1	6/21/2016 22:31	6265fdd2acb56457d06d9b07d6d73eb37af5cdeb	db815b5c21589f0332d8fdebfe4e2cf5	Gonca
1f39c92c216ea643517bf7f5aa651ca492f2a353a321d1685a8cf684635ce0d1	34	56	1	6/20/2016 17:24	59125467b508214f51605289f718324f75a6e558	c83c99c6ab56c839d8710a45f8e15867	Iconosys
1f4092496ca4f31803bc651a815ed8330c8e3b3c60c75d835d14b2e21fe7a240	35	50	1	7/1/2016 8:41	7a445f7822f6c92d49bd3362da58225a087e8f5d	0e69af88dcbb469e30f16609b10c926c	Zitmo
1f451e709d8a5adf7fb2a8ec8a7161b453f5e79a9bddd2f5dcd75a92483e6a35	38	56	1	6/20/2016 17:25	b9d992b88ef1a4a75362f8f5d069716ea7a3321e	025a55c1bcbd3be2ca03aa314ce9a4c2	Geinimi
1f5a97fb0cbaa2e10e1f080571ae081d9d85fc95519ef59a85b83ca366b10df2	38	55	1	6/29/2016 5:53	e578a2b159a74cda7624b32b30d7bdbb4d26b8d1	6b3dd8adb1878c5f9ae9b9f5e706ac2a	Rooter
1f7f7f14ca4eecd51f5c52f9034bc9a2ad859c2ea511d2c14fe20aa7af529a8c	35	56	1	6/21/2016 22:37	a58b0b57e52c87c0e534c3bb2cb04551b56768dd	a00aec8de19872017bd0bb59ca4b7501	Opfake
1f8a42df4ac11733ce767f84718834c18d64111e94eb436ca53e7514ccbf4592	40	56	1	6/21/2016 22:18	07d149da403b5f7e2901f0dbc7561c2f1746061b	a8c731d6c3d5d3d317d22a62c9771578	BaseBridge
1f8b333004cd82580a5481900e9e110b995557c2200758c7d9483bafe7032f94	32	56	1	6/20/2016 17:28	6b12b7b334ecfaf100baa5949dae2727968e944c	e891091827dd67ab0df8638898bdd30c	QPlus
1f9d5aadeadda76ad9930d0f1aef45ce899e688f423b1eaeb26cabae9bacf64f	37	56	1	6/20/2016 17:29	5320505bddb81195fc4b9877bd3e98fd38055943	cf63ec7a31a86d2b40ec96fd981f2979	Plankton
1fc27b476f97135f4302afbdee59416f7e9af71285b3151ca3287c0bfe0add3a	36	56	1	6/20/2016 17:29	1515c50e316936556846d5f7a444ea3b0c7a6f73	91648a814e06e584e302892dcc2fe0f1	Plankton
1fc57fc187d63eb98df33755cb20ebb9da292c6f667ec265409940ddfc9dffab	40	50	1	7/1/2016 8:42	6416540cb61aaa06569ec94cae0a9a03a7848828	94fc36ae4c614a4fad3dff7722ba9c4a	Opfake
1fc7d8b8afd9091fb2f95fb3b570e9727e12dfa39358a2bc126e6dcb639acc80	41	56	1	6/21/2016 23:20	82e87b7fa44661de692ba190deaad5d50d1f0d5e	3c0b88da4cc6c9aa92356db4cfe0203a	SendPay
1fdaddf97df9eb8a1d27575ceaf19a23a946ffa977a3cb8f7a2f2da3a55e02fa	40	54	1	7/1/2016 9:18	9e215431b8245a22cd9adc40d534157c6ec6629e	36b2f1d33184e74aeac14122ce205442	Opfake
1fed19d4ca265fc5458a83fa057499760155c5dbfbaed6802663aef263c63963	36	56	1	6/20/2016 17:32	1f84d4bf5b7a6c31c9efde1eb831d299eb2d0c8b	b817a94ce8a7912fd873a390e3945067	Ksapp
1ff001f3ea8ef13d562b99b11cee7c1004abf7de486c38e9dddbaa2b64efd992	35	56	1	6/20/2016 17:33	338ce5e897e52336a00cbc4169a2faa33017f411	71ae1df35f10466e5304ca77834cf839	Zsone
1ff9ebd83bfef4cc6bb5d7ab88ab81211728c02f12485617eba870ddf259aaa6	35	54	1	6/29/2016 9:34	5696467388dd9c872d5d9caa9cdcec972aad221e	a4e471c7b3c9c2a8d11f9850ee6386a7	FakeInstaller
1ffcae9872d1707c058d7a50ffb44bc1809af08d5c57949510782827b082f1f5	37	56	1	6/20/2016 17:34	35174b47f3837449b957a34f65671b063cce2771	3e3f425c7f184cbc6ccfaca3e24b4594	Kmin
2006bb59e8a2c6df352df1b4ccac94ad11edf1e525fc58d2b0acd6b71dd912a6	44	55	1	6/20/2016 17:34	bc180becbe4154e085321e8ebc86e89a03d6dfdc	6756e1326ea4b1520bbcbbcbb49a33b0	DroidKungFu
200f9949b3d5be55d886a0e3871651daa793b301d7c1ea008b0b0d15c9d592c4	40	56	1	6/20/2016 17:35	6e813566a8e945a84f944fd9b097d59b22c8b549	e1998b88e825a708a4fd727b0e0269a5	Plankton
2023e233e7d7a9a04d2d57bafe8989d3715fd2968891db2ab3b5ba7160931f4d	35	56	1	6/20/2016 17:35	6dcfa271b8aa2de2766314f86c29891247df841e	b5f166ce4abd19fc98762d55dfbf2f5f	Plankton
2031899f2d1b085ee584110feac1953d4d3ac176a7f093671f84dc9f11d1c4d9	35	56	1	6/20/2016 17:37	5f44d67e0380a8330af1188a3225c8fa33f76781	b67827c372209416999596047fa78ef7	Plankton
20328ed138721dc56fdb7ffeedaa1f7e526025be34c368468764c6dc1d094b3b	37	54	1	7/1/2016 9:19	6e02b46d91eac02ea78a3631486fd144cea41fe0	06cc7c69d2588bf8ea726b083df24ec7	FakeInstaller
20334dd61a692c0fd52e96eeebfa6f1a8b29d3db21db650426ac2f9ee9ceec76	40	56	1	6/20/2016 17:38	62708feb877c9ef50b4fac8ae1e9dfef1fd1104f	0b952f00ab85ae2c057426f6129ff7d4	Opfake
2034bec0635f3e4a372c14e711b27b9002a24bf15b9fcf77823725cea46abef4	35	50	1	6/30/2016 14:27	78fa0172e67f0dad8d9a5dd293d8b32a4af6fcc6	5596af167382349ca884b2d682d76a52	FakeInstaller
2036b3dc0ecd2378c5f26f0513ef862a834e4df213c4ea873767e27dbba1c686	35	50	1	6/30/2016 14:28	f23dad02c0b938cfadf5f5a775c406bb1496f561	4cd7eafb74e615a7c824df3dd5e4a61b	GinMaster
2038e2bdee84196081f803bc692224aaff2a37e53a5d0e1f72134a666806bbcb	36	56	1	6/20/2016 17:39	b464eb5efa6ffc3f31387d7ce7768c3058696096	892991e92fa25550202151f9f07b2abb	Plankton
2041056bce6881eea4c8d78e951c67835472c0783f1e236d451cc3e8b2bd237b	35	50	1	6/30/2016 15:06	7a9b52b1f260e3e6d4bf0c470f79d65d5ada055a	b6188e58354701c71ca2b5afbbc6f02b	FakeInstaller
20511781a71e78296f4329abe8a7900d607c1a06843577399421731848cb4c48	36	50	1	7/1/2016 7:45	48ddbd7c6ced59e1f356c654848f84b7fb209aaf	a8b4f63036029ad33390f78fa630a8a3	FakeInstaller
205c7e369c54510baea2d63cdc174b4ed1c8380b1ff67002ff6e26404997decf	43	55	1	6/20/2016 17:41	f1dc8e25efaca878f8c7d3b13db5031b3eb9f049	15554b42b7405bf26514add6fe735025	BaseBridge
20639cfb1369f3d490ed532fe30e294ed4058b7d67c426484d7028b7b2b165e5	43	56	1	6/20/2016 17:41	fd53408d01db8af7de83305b3c91726f372d5fd0	01c3cc236c3587d20584ed84751c655c	DroidKungFu
20a0d075a8406a3b5275828348386179afa6f420b36f0098e8dbd4cee22eb8be	42	56	1	7/1/2016 11:02	26ef49e2af2f890eb50a4549dd849295534eae09	cd7bb18b78d4e3ad3ff8b06ba6301b52	Opfake
20a61a94060156d4770412648e1d17ff52b27f52f8b8751362128e313fb49606	35	56	1	6/20/2016 17:43	b9531c9d3dacd0cfcae66748d1071e3610f2e5fb	bd6d811617c8f25a72c3e6e54ed57c5f	Iconosys
20b43c39b31ace10ff79e8512a34c4c6fdccbc58bf4f3f95f43c64650a0db999	43	56	1	6/20/2016 17:44	459c88871fd1a048198490ec2ece645681c9bfca	a436bc85a616761c14d34decef1e328c	BaseBridge
20b63c41abc231d278f499ade26ab4d1b2218489868182ee215d4468564bda7f	36	54	1	7/1/2016 7:46	02489a46e46581d32761b8de1992260040613c43	070d1c215e7e244026e89a92628bda6a	FakeInstaller
20b8d199b48defd9ea0e13438bb42935b67996344d6e7edb74c60698ac1e26a1	34	54	1	6/29/2016 9:35	9db37eccd7764a60cd990e638f3ddc9f31b2fe09	aca60aee44228bda6518033d5f2bbc12	FakeInstaller
20baea5b5cbcbaa66d95e17391c8e132ff2682ca0de71187c43a3635f026ab9b	33	56	1	6/20/2016 17:45	6a8ba53ce4d20bbbb178a7e130a70754a16ee660	1717e33ed7052038a35051e6bc48061f	FakeInstaller
20ec5f5bbbc7a1d03d4d280590682451b17dc3fa9461cdd3740537e55f44fb11	42	54	1	7/1/2016 5:05	2eece77ca9646429864b2de8fe6be99295977cc6	cfc5595f464d0d8a97ff4c7dca41ff46	Opfake
20f041251009e9fd86523b5c6de64a75f461e521e0c3af811da67d6f838c73d6	40	56	1	6/20/2016 17:47	640c4761f280f5c1fca5e1ec13adf5fa88f09d2f	0ad370eab2ac647a932ad18fbb55d098	DroidKungFu
20f7c6b813e6ff4ed7dd4e4411bfedd26a9d446a100287589adf6ea00b35a4bd	41	50	1	7/1/2016 1:26	26dd1126da55fd0754a0b96d877ac0f36f248e99	09105460be466d0c024c37df8997b061	ExploitLinuxLotoor
2108820187ab171c48e01e13df69a0790491995d72dcc5ef9d7580af2d1e9fa4	35	49	1	7/1/2016 11:02	9932c88d402abba8d72085a49e16d1393b3f880e	0a9abb87240552290712abea5b7fbf56	FakeInstaller
21125b0520ca66208051903f39131d4a95bcb4ca8d6fdc4898ffe29364053816	35	50	1	6/30/2016 15:06	467a3aeab0b67612fe7d1e8cb9c873eaaacf8a39	aacc9badf60968737ab64f9b0ca187fc	DroidDream
212573c9d8dc7045861365ab4b4d9badd8161ced31e8ef7a3780e86783b80ac1	33	56	1	6/20/2016 17:49	cabfb2d3cd318c6358fe5dd80615a15b0a8abf39	ad346d1d29d745b30097882d02b9034f	Stealthcell
21262a598f5251c7c343488114a776fa6ea360ee79604888bb701ce0a46a5afd	34	56	1	6/29/2016 9:35	78bd8e704c173619095dce451f4a4fac10dfae82	b9c4e7e7cc1aa665b850af28e474b2d5	FakeInstaller
21292900a3fe6bdd88e608b4a62fbea89f78bffbdf981720c63b746cd4804ab7	35	56	1	6/20/2016 17:50	367a9c0ea0053cdadca8a4111cfa021b3ab61e7a	adf5b5532cebf2e6c4f408225fb80e45	Iconosys
212aa193b9f5a688a650366970c02987c99d07f6b1e50f04c510bfb74f7062f1	26	50	1	6/30/2016 13:44	4570ba3360a62138b1de95d8bef10e14b71b7791	27d2ff805885796c6debeb61adafbdb3	Gappusin
212ad558aa067655ed83bf63d6cdb254757edff4fb1147f669227310d87e495e	36	56	1	6/20/2016 17:51	854cff8013aa59243c8b11bbe98a59f69463bd53	d4b7776b9bab02bb6d53763b1e95a6b9	FakeRun
21571677a24eeb5600f2b6f35263e24a912b554827873d77bbc49bce56473240	35	54	1	6/30/2016 15:57	c7bb2b14d0385faa17f23478d053259a00b4eaab	a57b4d4d798d59074adeec24ecb528dd	Opfake
21686bd4e34ff55aed093c0b538cde574f891af33fcc173fdabf0818e96530e3	34	56	1	6/20/2016 17:53	e02afcf7c77e16c699206f96086fff0e8386fc06	01f2872346035af06f74d6ac538ce34f	Iconosys
216ebf8b29811eeb780709d25025490ba25b4a89fa7edd555c7604cc7a8db614	20	50	1	7/1/2016 2:08	0616322b7f1d871abedec774be2fcbc9c1969337	87012a0e302ab81d22b8c4dfc5f217e7	Hamob
21718c10ed6331d1b7935cb02c98ba1cad46997eb98cf68ee2c69c304c59cccc	37	56	1	6/20/2016 17:54	45e79a48f739d9274d42779759d9cee4d3515d79	4c8b758bc2c93e1ad3603d5e3d198e8c	Plankton
21748330eac548b0f72c3d171e1c1c6b8a7c441cb6f1800805d12418ff315bc5	44	56	1	6/20/2016 17:55	f8c6d33e8dbd2172654bae104a484fcd80cf22ba	9c02fe4dea546ff1d449335bc5736a0b	BaseBridge
21802d461cbc8ffd16f4a2a57685ad7cc37946ac8c507d389b0640866a777755	44	56	1	6/20/2016 17:55	edd0fb89c535187fe4e52ad8a01aa104a62a534c	fbc9aa4aa401e8d1e247e9a05b773f67	BaseBridge
218d9a2760d290b22435f3dbc4a216a99c1a7f872d7ceeb96c1117109e3a9ebc	33	56	1	6/20/2016 17:56	3e8634e111098a112acc05cdc044df3817c9b179	f0ff25d310026564d9c8b6ec517fbadf	Plankton
219688a9f22293067eef8b3b7aff390a907109514a90f0105c57acef4d476ad6	36	56	1	6/20/2016 17:56	81e50cc9c05a626c9e642db7bbe2ef7dcc5b4f0f	eeefa1fbc11d95e15f4da740f86be0ee	Plankton
219770986765adbdfc4d6fc00dc93e2d06686c32896802d4f69bd411b1efbe6e	36	50	1	7/1/2016 9:19	cd3dbc40ed9b609e8ab07593cde2a38e5939e975	f0805385e85a57cb7a63e7894534f952	FakeInstaller
21a2525c016c5ab97e8f265838868e94c5cd473045b20a2fa196c9e6ef4e7521	28	50	1	7/1/2016 1:27	8452a96b31bdf98cec1aa75621728d9b3017b6f5	093c9ccef9ccf3e8a1e3a2c86cb2421a	Ceshark
21c309171151b09db3e8e15dbe372a31a99579de27a59a80ca203684276d3c26	33	56	1	6/20/2016 17:59	f8ba6286692a3e3136dd407a2946db9d1c6f86a1	541af376eefbd622e660053b4e1ba872	PdaSpy
21d489f39239fc44ebe3eb39c340faa555f2fff5c06ef512ab852d1c1616fc81	37	56	1	6/20/2016 17:59	c160cea71a36a9f57eb34c1005def2c389a0dea4	1486213f650059fde84cedacc678aaf8	Opfake
21d4eb1ada6ca0925ab8e21d30bff8a40e88bc60773700b003c048bf8619e75e	43	56	1	6/20/2016 18:00	9e9f1ec47158f2c1e6268a338ab921a1effd8960	544ce15c269c4e0d39c788da7d8f823c	DroidKungFu
21da6993d56b46d48f108a6c6dc8a37c6bd7a81263f8d2eae663ebdcf742ea15	34	54	1	6/30/2016 9:00	e5adac893a554514ebfaab3d039a7aa1614bc8ce	c78be126d9ed516187ad2cf89148b111	Opfake
21ea92178eccae3f448345dcab84d98f21a6b32ea412265d858665973874b5df	38	54	1	7/1/2016 11:03	f3dbb1cc35d66e7dd5fcb4b65313ff6021625fb5	fd48609ba4ee42f05434de0a800929ad	FakeInstaller
21fabf2761a48807d648b333bf78c008172d4b8a048f61fde59cc7681181f7b7	40	56	1	6/20/2016 18:01	7cd1122966da7bc4adfabb28be6bfae24072c1c6	aaa09677cb397fa3ae409d1a68024417	DroidKungFu
220896b04f64892d557dee0f6752d3a7f798b4e310b32be8de6227d52b5c256e	37	56	1	7/1/2016 9:20	b50711240c0a51a222c948ed150268d88c88bbfa	1048f5d2420befe0f9bd071c7b53d6d1	FakeInstaller
2215ab5f131dc50b1fb3e10d21f4c8651ded88d9230327ea3020160133951af8	39	56	1	6/20/2016 18:02	d23c1824ccc322817734f95f6f84ec8b89ce75ec	14948af84c6d7ee2d3bba0be053a7942	DroidKungFu
221f534a795b91e8c823271a99fc2608a832dee5e898e022a441e805e595a810	34	49	1	7/1/2016 1:27	4f4ee687c683e889f204b1a0c86878f198380513	c8d2c674621a8694fdf26306dd08ded9	Typstu
2220a2ebb3068d1c912189ca6f8e89d0e63836e40a75f5e5c2b7b99a498e7cba	40	55	1	6/20/2016 18:03	ef3b26c804757509600b42e806eaf3b6aa8cfcdf	df99eb1844685f7dbb90c712b71d920d	DroidKungFu
2228fb0df743761b13a0ee7807fcc74b6a4c7e77daa62bcea289d8f28cb14eb6	31	54	1	6/20/2016 18:04	a11dac04ee963b0f00c811d66d276897a4b7925c	07d5fd00e1534ef550a2cfdffb615107	GinMaster
222975bcbdbd5b40d24c825b6cd59a0709d2b904dd868780e32b6100629d73a4	35	56	1	6/20/2016 18:05	71d6c356545ac780f543db5d2f52c9c6d2cc7742	43b5204ae5992331ab3deadac948b54f	Plankton
224cf5c87106a1af04454fbdd61978472b1cc4dabab2c52c6ccea1c5023edc21	43	56	1	6/20/2016 18:06	2161f757a8adcd48bd37f6d78ce1201a0bde4dab	b72724d8fc0f633194dcc3bd28eec026	Adrd
22534bb4ddd867454d1199e5dad4e1d12e66ee327350ae8cbbf34f4e43d38749	38	56	1	6/20/2016 18:06	037a246fc56e8435464bd8d4c6e6ffce9801252d	6783cee889fa64df68af58a56ff6e362	Adrd
225599c0c5e3de078714fe5e8a4a4826116f215bdfc52c270fc164e197e6b871	40	56	1	6/20/2016 18:07	e6cd5786db92650573fa39e58aeaef010917cd52	ce9acd143768955a821e02620d3aed8a	DroidKungFu
22670788ea0108e1e205f34e0a039f994bc94f19563b6f09784074b41f61cc53	42	56	1	6/24/2016 21:41	53a2edf394a0985ac130e904a0ea189f2046f692	6cfbd2c546569dc06b0488b90183cf3d	DroidKungFu
226d128efb1bebb6f9f3760b222eeec0da5c0101622e2bf9b55fb7a071741e5b	43	56	1	6/20/2016 18:09	46a4485a6922cfcf7897ad4a3623d973156f7ece	dcd40bc20e71d1e4a6b02485ab30b9d9	BaseBridge
226dc739a76faf5127a245b9cc759d4db3086710d4e71594c5578ae642774f5c	33	56	1	6/20/2016 18:09	f0de8c769c9fddc7b5afe03f1af8ab2b9bc2ff94	ba7a74cf9752c61552f6e82b85edc107	DroidRooter
227ed0c74ff7747b2ad62039a83602e5b20c59b2aecb9ac20cdc05be90197b0c	34	49	1	7/1/2016 6:40	851929142ad987d41d93841689e558997aed0e75	2594a12b9ea60375ad237dad1d1c94b5	FakeInstaller
2282430132dee29b894b95dea5f95d2fcca918836f197ebb6e57674096a63424	35	56	1	6/20/2016 18:10	4866ded85326a6d9814ea77b8e76395af9895479	39a8e9aaa8378b181694d555afc8990f	Iconosys
2285e28b9bd034e4aa945ce724387b92e810f49fffb7af5b75aaaae2b4f84455	40	56	1	6/20/2016 18:11	6b399c361280e83e8a8fcc811686ccf45b9ccf43	ac9ded133fcf3a20bc2ac2f01f6d711a	DroidKungFu
2291acf3d46922036add03ac96c7991b530d1b4a66bbf0d6d9dc8e58221e5c10	41	56	1	6/20/2016 18:11	09fd16a78885d229cb6e59326771b057ae0693b8	29a0bf946e05e8b1506fca5a1524e1cc	FakeInstaller
2293fe36896bfe3d939d96a1db2e737bd2dd06354cac8b831071b04efd521453	39	56	1	6/20/2016 18:12	6639f9197631cfc1220e1f3d450af7e62aebb499	c26f6041b2174e4c125e47f625c74bcd	DroidKungFu
22bdf577bfa58b7c6c2b9c9ef760b91e167552c9d599f3a3decbe5376cf2f648	42	56	1	6/20/2016 18:12	b264f81ff5cacdcbab4e5185c6d60b3947b9c6cb	82a1d39309263903a5daa12c17b9ab22	FakeInstaller
22c4c0c871dd0fb0d420c8b5283446232377cacee3140b98eafef0797c9807e3	44	56	1	6/20/2016 18:13	005ce595935bf1aae4d53ab4bbd92ce7c81e5b2a	97ebd1028df90a537740d91b8755a1bb	Kmin
22cab2638961ee5543530cd5d5dd7fb6dcf45a59c60b9f5cc9d157ab20a4cb14	37	50	1	6/30/2016 9:01	0cb343e080e4a7d2083dbf3d20961ef8f39f0f46	3c63f20b2373b49ab4506d1930d32922	DroidDream
22d6818cc6f09ca2351344f519e22c5263c6a36fb2955052eeb24f3c4333a522	36	56	1	6/20/2016 18:15	75a786c5c6b192f3ffb0f92528d3e2e006454cc8	a2d220ceec267ab812a362885669ba2e	FakeInstaller
22dcd6d1c8152f0f315c53ff53543c5d71d1eeeccf12273d2d10c9526664f171	37	56	1	6/20/2016 18:15	7c6662cdc982bb822f9dd8fe1a70812e34faed07	d9911164b0160e0eef6821bb533389c5	Plankton
22dee09c9232f0c28003d96488b014d19085b1398d583eb88cde1e89a233f07b	33	55	1	6/20/2016 18:16	52b78bcb5e1bd7857a60211b8150cdeae292501c	9d4915a3cb86de8f6f15f4c6cb8ea802	Iconosys
22f078834a344c4376489b232f4c293ddc439033b3fe80600e187f4bcda746ee	43	56	1	6/20/2016 18:16	79e451438a78cfc7611d56f4e914919bad32fab1	3defd236f0e11c1aca6b70accdc0e905	DroidKungFu
22f7a942ee42f76ffbd78c2c8fa78160afe113b0cd5a3b4e320b86f9e70f6ea4	32	53	1	6/30/2016 9:01	e98addd54e7284fd9d4efcfdc7a8a5e82e4a462a	471f3ac337929cbde9af07e1dc922e09	Opfake
230b6df9519ce45d34f03d37a71464f064a5d8f9a4c80c4bf56ab184f88610ec	39	56	1	6/20/2016 18:17	88cdf096cd3f39661ef128b06487829f89dd4227	d74b6dc46ac0122aa6bd95b0bbdf183b	FakeDoc
230eb9cbee47d3bc07e7ae26185c5f2abbe68fdbae9726bb3cb66d609e19b739	33	56	1	6/20/2016 18:18	96683631b0de0bf7baf7da44e03d8d3756bc6ac1	903fa9913fa0463a19401050f58acc3c	FakeDoc
231ef4f10573bea2596a3cacfae93fd7d30a1406783f776a03fa42484445c248	40	56	1	6/20/2016 18:19	b10cbf92d3c32b7a6127164ef2411e11649568e5	561792480bf150ad3a603881bfc80b52	FakeDoc
233356231405b463a86f35d65cb4a0a7ab88457ae8cc01b097d63ea2038652d8	31	56	1	6/20/2016 18:20	21321f2e640582efea5cd15e9f4ec9a206464197	df1945724834d3d03696e13fd8c26025	GinMaster
2349318ebb3d949d06b2440ebb9a80739845c045e58be989254754002127a9b4	43	56	1	6/20/2016 18:20	d06e24b9f5b74d969b3b0c165940ed30f3c53ea7	d6f2fd750f752bb141149d06f6bd22d3	DroidKungFu
234995fad055ea4d513f298a30d7dc8e6af09ecc490bfe94eccb16201fc069a3	35	53	1	6/30/2016 15:07	26165f249697de1e7fec61946c59e7fb54568e41	b7bf9c3a8a0c6d3de90b12a06c3f7290	Kmin
234d0e54d1b5f1fa4acb1b3e13d3993792d3243dff5da37a1b098ed52a3851bf	36	55	1	6/20/2016 18:21	2060c50a4b7b866e2774b00f000cb452ee54e188	a8d875b811af27ef534f7c7068c3c617	Plankton
234d65d4f8d600d45d55fc0bdbe8f44259d4f5e9c6d14b9b961636c063208d52	33	56	1	6/20/2016 18:23	335a1d26150607ee486dacdccae4af79c6d3159c	3787df63c8298a65d3a06d8aba201a4f	GinMaster
2355b28b97a9dad4cad3aac8ea565790c1f8d40c1cf181d269635d70ca6612f2	34	56	1	6/20/2016 18:23	940ac14a4679326213d99ca9ce0f42d96181adef	950d1c13198a5f7d48559c4983475d1c	GinMaster
2357651f3d15838330368dacf37252f1ff2362ce7fd84d42c175c4f3b65a8d8d	40	56	1	6/20/2016 18:24	32cd5dbef434b926ce34e89f0d185fe8d1b5fdfb	39c1bfbb62687e1b1d2bc4d273600448	Adrd
236a7aa08e0fe3793d591343d9702b68afe4a5dd1f051a66a6c9badc53611f32	39	56	1	6/20/2016 18:24	d961e237a3dcf1a48213d6f6b2ab99bdcca8c661	daf5a333606268adf76f31409b6c2995	FakeDoc
236f2d5510e16debfb060dd875e8399b4d3f41b5f6f99b4043c95d791a03956f	41	56	1	6/20/2016 18:25	27d8dad8f82438ee20fd258470e8bf4d4ac62e44	2d4b931cae0f2fc2ec7cbacb4be201c4	FakeInstaller
237f12554a4626a3b0e93f6aeb33091633fbc7652fc0159c24f0cb4007e71ae4	34	55	1	6/20/2016 18:25	a7fb4f419b57d44bf58c451dda031c6150b0b9dd	a73b8d4397c2202d4f3019eecfd344ad	FaceNiff
238a4de3f693e8ae8506c72aab6838837a5fc92ae233c813404a1750204fa09d	40	56	1	6/29/2016 8:06	1ce27fa92a313da39f1e31e97d3ac05a8d6ffe78	5664e00084e949b07227459d8bdaf9f3	Nickspy
238a7b20e8552b992750a10cd47310398d39c33191d3261de134febd4dfa6485	40	56	1	6/20/2016 18:27	a7db6728db3b8b793ca6513275bce2304a58090c	eac12fb00a82b89667a46aaa45c0d644	Adrd
23b4442b266deac7d9a71d0ee94b1571755770090de62ff34afd89cbeab2ee51	38	54	1	6/30/2016 9:02	049acb7ddc1cf491e81149cb361f631395a12843	a04699ea4ed396eea608433949ef2032	Opfake
23b6eac012e4c6d762d1b3d5d81b9997bd283906ada8d8dbf7dea1d83437bc09	43	56	1	6/20/2016 18:28	3eec36cace65a6f3d94308fdfa8c713cca2d4823	5d2f588f48f19be37d6af812980c0a46	DroidKungFu
23b92a7ec0e07541160a6869e80de7197996be58db1c75f457eccaa02647cd01	35	56	1	6/20/2016 18:29	7dd410479081d5ab72a0e5dfca0aafffffe0491f	b13317cc3b4b439c0a56a74c3c77cf1a	Iconosys
23c18c2dfc6b9fa0320fca0785a0f9d46f4d12130f9e4770db1256f5a91651a7	39	56	1	6/20/2016 18:29	475f7f7ce89849a583ab99ef3ffa360664cb1ec4	0c0e4960750b388b4800b5c2242ecf55	GinMaster
23c9149319bd39526e17db43949fb6fc220846ef01434f0f5470846572050857	35	50	1	6/30/2016 9:02	b4d4bf9bce0fb7eed6d1f2c2c4dd02d12e691657	1c5889bb3b6c61817da365d22f9884bd	FakeInstaller
23df91cae1e14b71a119e08edaf0ef077dbd511f07366297b86641b98f966aac	35	56	1	6/20/2016 18:31	6e9ff9072eaef5531536a695dc7e44cf9799c149	839228206e5225237d3555a470223ff6	Iconosys
23e1c7389fe32e8df9bcacc70d4df0986901ccfbe4c9625bca42e47700972601	42	56	1	6/29/2016 9:36	e8e171e053c83e628041c7d57059e040da13fa0e	cded36f89a6881a47ec70ed2e4ffc93a	Plankton
23e6930fe2275b0405c749ce3bde6bd20323615abf9a592f89088836abe806e6	39	55	1	7/1/2016 11:03	88c832b8dccab370d76179a23ad2c84ccbdf294b	f630049b8eb5ff54c15f85c75e69ef70	Opfake
23f11cf30f33bcb229c3d068793bb441b7a92876fcb9d710450916c5a820f452	42	56	1	6/20/2016 18:33	79902b2e49c55ae1ce42bd96bbaa918152bcb6ed	68ab2ac2861aa447b67997f0f69362c7	BaseBridge
23fa40b8906f64a500a44baa71ea1726e9432605a18178e1984dbe2ef931763e	41	55	1	6/29/2016 9:36	05030a6177189ef1d636ceddc2d937d501f440b8	c788068263aebd75681b82fea3b62995	Opfake
2409e4ad0132a7257cfc589485803b6480e52b8df3b6e1a277f5ed8cc7bc4487	42	57	1	6/29/2016 6:33	33dd70fb180776662239ec4f85f1876324bd6106	0a1b0cc8b30533f5919223a371a04590	FakeInstaller
2421536307fd9a885cc66c58419cea2e307620dfb67ab96f11aa33380da14c93	40	56	1	6/20/2016 18:34	0064b4c07ba12fa2fe9cdf462175010d604bc27a	eadda8db6955f66b26d49d7f4d892066	DroidKungFu
2422a81b6a0fd04dce7bab727f345be3a2fadfbef3e3c1659c748cd3ab805512	39	56	1	6/20/2016 18:35	89225d8c8dcc4c81789c3958e07a51e22fc94af5	de7e432e5ac86c34f315695a34ab8b6b	Zsone
2422bc6d6f70de652b8228b85cd3dd609b33b5c35e8389d15119e5c671186241	42	56	1	6/20/2016 18:35	21301834512ce1498b4ae11618b8826a40864e56	b287f9027f86ae9e805ffeb3e2dc2e56	DroidKungFu
242a0048497bcbdeb4d1a5a43df08e492bfd42b0b85ff63b2c2a49ad5ea50829	38	55	1	6/20/2016 18:36	182e4fdf226d96ec495e738a7f166271ba55562f	53d002a59ccc235656840ecea7069f8a	DroidKungFu
2448eeba32c440b78bc55f0817a9d55c0cb4f965258b82373ed538c6c3b8ca9d	40	55	1	6/20/2016 18:37	b16ddfd4cb3f352e00251875a7aff0da135335f9	15395326465d8e1f15e2c71a5f02c545	DroidKungFu
24689c0d624416868bb6e55336f55b515e99f80bd73294d23b8fa61069148da0	35	56	1	6/20/2016 18:38	ed82644062f20a19ddb64fc37e76fdd606dc8119	bb4c2472c3d098806854a9f9a8bba1e0	GinMaster
246bd8efb495a52349bedc67e5e6b6d883da807385dc1caa15c485d2ba27a615	33	56	1	6/30/2016 13:45	3ccca0a550ad092a1b5caf38c7cb735ece3fe287	a74d7d41d6c7e25ca8093df461aa0b50	DroidDream
2485885e0377b1872c65b8eaa8b6581d2672585fc11ace75007baf3da099cb79	38	56	1	6/20/2016 18:39	da792d26f29e7b15e6102132bc07efa50352879b	c5391f1bfa772c9386f0faa09f9938cd	Plankton
248dbf1b6683f8844b366009639483f1b25bdc939255af107dc827b2fcdb7af4	42	54	1	6/29/2016 9:37	5e0fba2f63bf7b6f1a99c911a873772f6a3aa31a	df589fb677a639ab4b52e8405cf8ae99	Opfake
249154db0cb9316673e2b9dda1644eaeab16741b2e5dd2c8cbf3bcd889b1fb8a	41	55	1	6/20/2016 18:40	1439ce5d860d056ba2a0007fb7d8274f61eaaa06	17ef909264e26b5590c799b382756b2a	FakeInstaller
2492764259cc5d761bd53ee4befa61cbc7cbfa3bb7458ffbf8935755e33989b7	41	56	1	6/20/2016 18:40	087aee9d1d99e13279272a256b2702338ea2d58b	a11f9f46733bfe20ac32a2b2264daf6c	BaseBridge
24933f0a2513fb1dbd0be557a3e7c49fe04f1e13ce034730c28c6d9f7b904d6d	45	56	1	6/20/2016 18:41	05499696e53ebe21748ad8f577ee5cd6f8c32b0f	adb00e0db97af699d3544b2defdf493a	Kmin
24bf851d5e58a0ab67b3398c657ec994c8690b529b65050db74459f0984bfdae	36	56	1	6/20/2016 18:41	406719c0461da1bd86f640b531c8a93055834731	59e2cb9e83290bcbca19ab8971493ac0	Plankton
24ccb1bf995eee442cc4bb86828795beb0043ca5bf694b3765fbbda7f69f4e40	42	56	1	6/20/2016 18:43	e63b1b5da3945f39608714fe2291eb42200f6d99	5cc0193dd59c7ec6c8d0d2c66bb51453	DroidKungFu
24cd112ce2c94fa40ced091df3a2de1276c682dad1ac2f0bc85fd709d4aff806	41	56	1	6/20/2016 18:43	6f18f1d3809651985a0eafdf47688d370a45f2df	1cff60c809f866940c6b63615bae6812	Glodream
24d8f814b366755229ca022c8513d70b2179072a2a3c9efa33e26a69ca418f12	35	56	1	6/20/2016 18:44	3aa082269ec56a018b68449566662540fac59b03	c3f2c6328519af0e3d7da83ee8c0a0da	Plankton
24e3e046d255ad30b4a8c82c5136b87ce3967db020a7e347f93e75c1dfaf32cb	27	49	1	7/1/2016 1:28	8294254f1697c403c23eeefc3e6c9d434b56cbbd	325f287c2a427b1f00dfcb6a27fa6afd	Ceshark
24e49ca698036d247bb49472fa1bc73481a29bc4e8ea727473cf862a84b25e0e	43	56	1	6/20/2016 18:45	022921cc689e39c50e1e14341e51864c1153c06c	ed4a0e2754b1126b64f18f604c697471	Kmin
24eab288ce4109a1d5c765419d58a43e4b805cf3376aa2da68893ddee81b951a	37	56	1	6/20/2016 18:45	2cf262b1bf2b2adaa9b4ff6aac8c8c4ff36e8aa2	3b9a1f37fff6bec03f11457491f87771	Plankton
24f7b9fc19eeaea15fd2497535b142bbd16389fb2b6b4a63a4f8a90324fadf1e	30	55	1	6/20/2016 18:47	7f4b2f29a903256d97b84a5dc6f7d9f4d24ad712	72cc2f011eb8e46dd685502f9c5a23d3	Kiser
25014534e28cce85c6edace668bb39ce482369de23d6e4bc7c9256a1844c2c85	43	56	1	6/20/2016 18:47	f8ecd40f83e26f6d87cdb73eff9699736f037656	336428e34b5e3f92117b232a4cf45431	FakeInstaller
25061c50965d05e98e409e3a07fe4ce4825a9dacff46a79fe57eda7bfd184dea	43	56	1	6/20/2016 18:48	207fd9f3619ee825d38cf5e48efc3522e42a9c83	70b0b8c21e310f968c38decbe6e08782	DroidKungFu
251c8e79d8f2cca23de8b9277225ff71caa87554d204975de7080a42ca1f457b	36	54	1	6/30/2016 13:45	0ca07c38db15d1ad9dd97a71d2cf90a5ded03b3d	00d25e01f88a5a526467b45dfb07d9df	GinMaster
2520b9a3e4c14bd3fffe0d8bdedb0e2da7ec6678500b9b038ecfcdae402e8ee7	34	54	1	6/30/2016 14:28	52932e93eb58793a6fcfd766e2b9abf1cd9b3acb	45f3c1109b444d03f22bf0f3f98efafb	DroidDream
253310ba63b41508f0560d47a77b3f6f6022af278dd86f831ff9c9f3e0219dbe	39	54	1	6/30/2016 15:07	3be04a90ab49637a829a80d9cfc5251a2e3c12fa	a4d284ff6494520cb8086ea6bf6dbc48	FakeInstaller
25419eb7181375dabddf8830dcb654ba93ae73e72f41cf1a9aff26fff350ffef	33	52	1	6/30/2016 15:09	2a07bda5d25cd84ce12fdde0fa28e5cf256003bf	72aeaa20def863b890c9a8e7aafffae5	GinMaster
2559767f38521a889d571b9f025e11f91b1630ed7993c65705d89c72900a88f1	39	56	1	6/20/2016 18:50	10c8e28028b7ff046b7a84ec3eeb282ddc998d8a	f7e7ff4bbd2ecad30e27205ce3238351	DroidKungFu
255e30c6027eb48f8953ef92344f705603152b0bdd7ea3d7200fa40f8ca92f00	36	55	1	6/20/2016 18:51	03883e729a3a2e8476b43d0f0c5d7b4e41ab679a	6dcae1eb1978685e3d55c7a33002558e	Placms
255eae7859b0855b15de30e5405a2714837ac556c238bc009ac74c5bfa69714a	38	57	1	6/29/2016 5:54	40ca3a56dac21519795a902046cd4993efcc501d	d3861f01c0b4ef4a1da6cd9318b4b4a6	Nisev
255ec85a73b621634b0631513da2b74657d384f06b6d00d1e22935c1a01fdcc7	41	56	1	6/20/2016 18:52	d1b03db6d51e5247671a6dd9bd853ca99a105ecb	f3a1039da6310adddeb3ca32c884d836	FakeInstaller
2565f2c4c32ce48554b9b2e81658ed5d5c2209c7fa4a4a69f93ecdf3cdcf5a6b	35	56	1	6/20/2016 18:53	76273974314438a7bb2cbc75cb1ce510badcd88c	eb2ed5a84377ec86bce86a7387b946f2	Plankton
256669c736ddd3ff0459182082d559271cf07c7467cad7043d2d608431d14ce8	38	50	1	7/1/2016 11:05	c40f668d27a19102b6abb3386915a373c7c56bbe	00a4968f897589c911e911eef203dccf	FakeInstaller
256b20b28121a28da5f01f191b41f612470f3372fe031b1b55f6ae4953901b3c	37	56	1	6/20/2016 18:54	4c9b0d9812d6e73550b8ee7397db6af256330045	4801d70a7c02ebad5c741de2befeff8d	Plankton
257e8f0e6a348facd8ab8d659e6dc04a66eeb5fe98dd53877cda81e1728a7738	37	56	1	6/20/2016 18:55	c7b25b0f62da969718ce92e6487b8c760b6b120b	8175b20b4ed865371797545b017e3523	Plankton
258a250d3c61045208d191eb48f5a685ae446fe8762b0033eca95741d64abbf2	36	56	1	6/20/2016 18:55	c3ace1a8a2df0630b5d9bb1702d728e6a0cfbd1d	823d27a0c0675033911b03a805207ef0	Opfake
2590527774e1460274928d33bc6acd2127ea19b7d7d2f3855b40a9652b463b7c	37	56	1	6/20/2016 18:56	3f8d3bdcb371813262c95fbd9c782b5b2ecff1ed	3ea1567b6195cdca53def1c35f63408b	FakeDoc
2594f547221a6fe312c439c475d9a1f3f07d083845c9d840d8e3d91f2a467a98	34	56	1	6/20/2016 18:57	40c8e57589861ba492c6f76d2ac7bcc48a27cfe9	27332707aa2140a742ba944f874acc91	GinMaster
25be589140f73949124f08759ab5bb57b126396f1401e3bfbfdc5e5c056e0d03	39	56	1	6/20/2016 18:58	7eff2b5fd79b2b36a1fe71ffdb3ccf602d37e442	25e35ca260d2ae765cfbe139277fe473	DroidKungFu
25c7a95e08e670c36f58d21f42dd6ad8fdfce8659f58a9cb8effd5c02847ed48	41	50	1	6/30/2016 9:03	53ec630bbce57eeffe6775441317e407eb2b8d78	ede059c26b7c453d162a58db97dbf245	Opfake
25d7155bc0b84c697b9628190a57fcb55789def082940cfeaa9937e410af3147	39	56	1	6/20/2016 18:59	4e7108594df4b1586eba1ad1f34acdd62eb1e1fc	77a89561ff960525f2fe6e058eafe908	FakeInstaller
25dbe4b19c4ceb91b5b726693816521b54a8f8e0fd1231baee3b7431a9254516	35	54	1	6/30/2016 9:04	8f88653445a7ed7379feb29882a60ac7f271f878	a1334522135a450ae58db098e3e6826d	DroidDream
25e5a24c5de93341bd91c686a0fb15933cbf6cd91ae16e63ca535e04b4f92c0d	34	56	1	6/20/2016 19:00	4b04f4d3bcac51a3765fd05702a3de7881aee4dd	72caa8390bc42ba294660223a478df88	Plankton
25efa2c378d6bc5630446fe794d767d8513f240e3e177526e1b2ad4be2ae2ad1	35	56	1	6/20/2016 19:00	fa47bfb2e18e8d72380d379c8e8a996212b55fe2	b7c62d969a791a0ecc125b6f5f32e8c7	Plankton
25efc2268aa61dd88266299b5ae336a86499e299e0390be74c2ec666ee21dd2b	36	56	1	6/20/2016 19:02	e2386d9f6cca1ae3edd30b313aefa442ec58c6e0	3f4f84a8664a3e25c4189634ffc1e2b8	Plankton
25f615ba4c143002e51f4a0a8f82d5d84298a7c9968784c461b7405232453f75	36	50	1	6/30/2016 9:05	f701d7ddb4a2a97f8572d4833b8471c7d5ddf0ce	ba12a30cc975f9816a7d2c65b327ae70	FakeInstaller
25fd6224a1eacec493984cb039e0e90b356d9457da1201f0f71d1e6126bfc75b	38	56	1	6/28/2016 12:39	71f6922dad063573446fac457355965850d6d896	30146c3572ee7a5efaeef0cd2836b1a3	ExploitLinuxLotoor
2622bd17d74848af5b176280475b0fb14d599beec8817c3d0f699cf66746eda2	29	56	1	6/20/2016 19:03	2cb14fc31714796c2a82bc15120a03db0a39775f	6e96ca47d36b6ee12144e160253c1977	Gappusin
263f0521c1513c3082d810dcbc30cafb5c0fe55429d39f69ad7365a636e14fe7	35	56	1	6/20/2016 19:04	05a7409c2c51ff4a7ff46c7264d34a0ae4e19021	2c6138c9ccfb0a2fe75495f2351fbfd6	SendPay
263f4066e338288268d678fa28fb8278446be1caa20c491b9f542f5bc47169fa	42	56	1	6/20/2016 19:04	306530a38bc9c52be19a593e4a994954ba566c3c	1b527ab807b56627479e308fe4b3ec11	FakeInstaller
2641834661c2b17f9c81563a4d7098b44a51c3e807f255e8ada566e2350d4387	34	50	1	6/30/2016 15:57	5c61ec62207bd9bfff172de93f50e43a1af343a5	e275e851cab9b7b53eb6fa9ea4f1e8e9	Opfake
2645c491301fd04ef182e6ef93afbdb4ff8a17986274499ff056b6848220f5d9	37	56	1	6/20/2016 19:06	c3e912dcffc98ab6ec76aae25debff6f498e2770	e94195b629b1e8a58f2921f9f1f7491e	Plankton
2666613808bee73ac1317e368daf52e831352a5692739fd986d52ca069552f5e	37	55	1	6/29/2016 6:33	e6fc43ad8fa59554fd4198b67e0abdfd0166d9c8	272193e1fa128e13a557b6b28dea810a	FakeInstaller
2673a3d098821e658c2da48f06e8a614882624808a3a7a85b6459d793cc8c161	42	56	1	6/20/2016 19:07	a74deabb25a6bb2bc202914e204fd3d6b37f087a	38fa88353b722b7a2247ecb1b104f9a4	BaseBridge
2681b0ea19336bad9a6ef2ceddd505f9dd4d0a58f967c72fea198a9bc05ec43c	46	56	1	6/20/2016 19:08	508353d18cb9f5544b1ed1cf7ef8a0b6a5552414	bc6c20c79aed279b409c614a92e63bb9	BaseBridge
2682962cef518a61eb3e77995a0adad323f22dd5d9e573f68d00a8ff7891fec6	43	56	1	6/20/2016 19:08	da753a7780baabe4dee53b34c15c6465e3abe017	c0e55a277d947ae4956c90ee0ec2decb	BaseBridge
2690b01804bc7865a10107662748a298438288d98034b823b6e501c73929f7ca	37	56	1	6/29/2016 8:07	35d56d6b4befcbc231484cb94743b480bfb7b84c	77efb0b747948826ce5c26051e607b1a	Stealer
269525881df38d8a7bc947e50b360f3426b6477eeb7cad82fe29c9d0c2382f6d	36	51	1	6/30/2016 15:58	92f4366d3fa0cc0bf182a4b9fa05b1fc4d7f1c85	7b34ba5a9b014ed3aeadc125cf6cfe1d	FakeInstaller
269eaa7ba52678f0d0e04ce10dc6f48d31ddd4fa0e1c1adece7f42311d840f5d	32	50	1	6/30/2016 13:47	ac4e53058359998fb0cc6605b4e36652a8ea8f5d	83e8d1f2161e75560f684de536604793	Boxer
26a409853144bb71a76843c0482b36cf27e7363f200c36d07fc0dec86e2d17a5	39	50	1	7/1/2016 11:05	c099c49cfdfd7a1d2c0f3c7a0ffcf5c66c67ad84	29202a4402444ac2e078048f9c7dd9e2	Opfake
26b983e2066f60a25ca184e1c6153e30338071cd7ffb602f7f2b5df6d6e3c980	33	56	1	6/20/2016 19:12	bfd5a8d2b41b74fe7a90af89e213cd1172ec99b7	db89ea4ee8a795e0b5ed8c22783f9dd1	GinMaster
26c12f1a899dba752b29b20b599ceac2a814be1ab3cd50beb96a26b6033f2f1e	39	56	1	6/20/2016 19:12	5d7a680c041171df0a4a227551e1b2b7c5cc69af	7f6d4128b3e1b162d7288452cf1b7325	Glodream
26c69c790a8d651f797c36e6183b5d56b02bf211d58ad3f69888f40029154bed	40	56	1	6/20/2016 19:13	d26211b5096abf2a1620bdb35be19027bc9e661d	498d221d6f338c17b192bf9a05992917	FakeInstaller
26d4ebb9a6693d71077f86794f28f1480db6d096c95ecbbe0e72a6c051bddcd8	42	56	1	6/20/2016 19:13	f11468d8206653889895db4c2a8c7517d319b828	b34f3bffcd9b97c72abcca0e7a9af884	FakeInstaller
26d6cf290b84ff912d921d54ab260d20643da7538514018f600ce0d4f3b30d14	31	50	1	6/30/2016 9:05	1560a06c05c0f73436917cb0d88258697351f16c	c21141f54e64d5dfd7ec2887d6a2f067	FoCobers
26d8080bdaee46e779d7ea6a2a1e37cc8808fadddd4e2e65aa17cdfdf77c06c1	36	56	1	6/20/2016 19:14	88504d8bc88f064a56ce3789b2a3202760514654	3d2467420c114f3033b8ae7301364ae4	Plankton
26fbec09b4196260dca8ef94d2605dba8d4db6bb869a170c83ad99bdcb1eb70d	38	55	1	6/25/2016 7:10	e0180cc81fe303574a40cf64b680528628dcc0cd	df4595ee727706d2cfdb7c9a1fe9e079	FakeDoc
26ff35d48fe1989993b34fe88b46310398d3628229a575c8039a3a6ec4f16cc4	43	56	1	6/20/2016 19:15	7d7360162a5d3f3a87155ee77cc031a2d0d54258	e950778ed5f3c838309f8239474dd65d	BaseBridge
2703ce427ad22be490f1864488cbd032427506539f78975c2331ef60af493731	35	56	1	6/20/2016 19:17	a8aa5b074eb1b91c21518d56fd6d5e67500db1af	13a980d4f8ae87a07d0812aad3fac90b	Plankton
271983671f5e5e8b766519fc07c8fab349253fc3ecfb8d8c636df8a2633dd585	36	56	1	6/20/2016 19:17	c052a6a16e8f9ef79d22a57eafb7ce23de432bd7	6e6cf40beb02f383d24345891a9ee5b6	Plankton
271e59335259830aead65ce8d6fb5569a3e73cd4b2d4ac07d6a7b13db6a45152	36	56	1	6/20/2016 19:18	46a1666dfbfe12b0ccaafea4ea2b4b072161cc1c	1ea39da1ee27a7b9415afac0489a548c	GinMaster
27209615d24d06941c2027b34a4bca1556d7b8bd54540267c52f9c9076ba26d2	40	54	1	6/30/2016 15:58	2fc5fc088760184728562bdf536a956574b3817b	d02af99d79870bd40206b4a49d690191	Opfake
2723a6aebae7bb1cc3c146364f3226b0c29e899acf76418cad53971c51298c2c	36	55	1	6/20/2016 19:19	0d8b5cef3ba4bd5b9a906b6ab11e490dc60665f9	390d46d0c141dcbf9a33595384fb1dee	Opfake
273285a3aee2ea6a48ce10130c3520d20bd658f8edf9934026b43e9c08874e80	41	55	1	6/20/2016 19:19	9f0649e5a4bc153f874e1799543397361c806d27	00b8de0244d533564fed2e41546e8350	FakeInstaller
2737b8bbd85fac48f1c10fd7f0dcef3dd7ebc51ad2fb0d6ccac9420c866b2da9	41	54	1	6/29/2016 9:38	ff031bf776719ccd2791a2644d1cf5b3f24a728d	26aa0b24847eff14b75f4a4273d0c084	Opfake
274323e62a934fdfa367e3e6280307153cc814c1a9477a334f7ef759809ca7a5	34	55	1	6/20/2016 19:20	49277f0305b0d0ba1c04420beafef208f847cc52	f4614022d6eb3eac0cdb66bbce79fcbf	Plankton
2743c43a1fb98ddafab8e00af5903afa5b96b67d77606fb05989697e6c972e49	41	56	1	6/20/2016 19:22	3af9b2d73ec08af9226d0f24ee6a2d41d9023bb1	7650955e34f752c40a87ba472622af6f	DroidDream
2749ac3259a402ada1bece5713d06ac39704f017005c9795d7f8f01ffd087599	40	50	1	6/30/2016 14:30	1de60aedf77ea559cbb9f902fb5e79e52893c80b	119e2daf82d5d20eb6d650dd7f873eef	Opfake
274e9d7e13283726a3b70b0b16b0212c9dcac7a7817dd4e5e86bf9b4efa8f73c	42	54	1	7/1/2016 5:05	a4157fdab2c5ac730805cb249026908471727723	0fe09ad75f198b0c16c169c433d48e88	Opfake
27644bd199530e5b90f2bd567d8b21f0bcb5760d07e3d8a6896a9699ac7a345a	35	56	1	6/20/2016 19:23	fc89109e4616c725a44df029795002bc645fe7f0	b6db0886dbd5327644e1402660491120	Plankton
277be519f0548a4ec1e3052e53ebffad2239331cb969bcac7d66bd6b92442158	41	56	1	6/20/2016 19:24	e870a8f14ebd464b4390d31c29ff32a032d9dfda	c513d5d94777b2f7d895e4e87002c8bd	ExploitLinuxLotoor
278ec1d6a3c02e7d51ab75aa5d943272c814f74c4609d13531e29261459972ae	39	56	1	6/20/2016 19:24	f74182a0a8107563a7d7efe6ff34c143f0a528bc	0ea65841574b992d68fba572e1c38b36	GinMaster
2794fa55eb3a413572a7e7a5eebe292dfc1a7dcc07459eb20605703135ac59ca	34	55	1	6/20/2016 19:25	575c61eb211ef5ad4d0a7a9180e8fffb6fa8c560	f6074442af4097091521d41df7900680	Plankton
279a23ca87f3b6ad8f6119ff1d83d1761a5ea0da069ca6c52c7e3f60f349d900	39	54	1	6/20/2016 19:26	3d46d2b968c840aa1350430a57b86cbddc41625b	5fd2dea891ca93bb3316a25eb0b621f9	FakeInstaller
27a63d6412b3459e821d88a8ef133727b8dda99262cec71c9989ec28e394f173	42	56	1	6/20/2016 19:27	ef622dd1ec88911dc39fa8bca0bcedec76d51c6d	57d5bd956a41b801d144869c7a429e14	DroidKungFu
27adebb28c7871e192407c86a69b9b1ec6a1b8ecaf535d96f88f00bb54423b26	37	54	1	6/20/2016 19:27	4d190c9b29777100f7c20463ac2b65470436a348	583c88d26abc95cd2503b0dba9bb3097	Opfake
27b02028221b1ae647bd749ef916ac4d0ad39ba3c961ecd1ae37df7988488225	41	56	1	6/20/2016 19:28	a3d4a427d7dea00e688ed0fbb3235378b7d08710	742d03156c1dd9b9e5002f9952ab7158	DroidKungFu
27c060a0e0e9139db17cedd57ddcfdb3d99dee65fbd70e7aaf78ce3c26fd2ec9	34	56	1	6/20/2016 19:28	4563d85fc13e454991ec5956e5853e75f08998f3	397e72d9f85db222d6fdd42a41160d86	Lemon
27ce0a47eb71ba6e0e48bb894c3bb469ba511a569dd5140e00691744040b5fc5	32	55	1	6/20/2016 19:29	1e6822343f951f5dba032d9324011e23de35bab4	48c45f29fc985890a6a70797b99ef509	Lemon
27cec59fd6cdd2dd49367e9cdd4f0207547ec42fe67cde496bfa4bcb2434fd2b	34	56	1	6/29/2016 9:39	81c211e2aa2cb58a206f6519d01ba7c3cb569994	b063c94acdd01eacd2f4365d11e78a37	FakeInstaller
27cfb1825486f02b7838dacf573fd45134d13b159ebb6a199301b32466915a05	41	56	1	6/20/2016 19:30	3777c2f99f1d20d28c32737e62fbba10ca3dde8f	e519f0236cc5fc51f23700ba603c3795	DroidKungFu
27d8d92692a31a90dd2186c410a2ecdfeac90b9401b1c493d05b55c796bac782	36	54	1	7/1/2016 6:40	2d3557bf77436714c8f731cbfd9c8bd76c7a5f49	c139c1afccd475dfb1471cfd929f2a1f	FakeInstaller
27dd718fbe1b14161269c8d8f759e2a634f37a24f0a52a25a4b0baec8197d78c	36	54	1	6/29/2016 8:07	d4dec9b27dfb6ec97df859caa01a2716bd859b1c	b90f95c3a296408dac451b58ad8fec6f	Fakelogo
27e48adfdf2ce0abe1b69bcb72027f0f6b93bd1dfdbc10ebcecad6ac6f3193f9	43	56	1	6/20/2016 19:31	72f9fb479e94e263b13e7d40dbbaf1566a3a3d13	22ee2f57fc4e80d385d7f74328d74bf3	BaseBridge
27e7182937b196a1f4da4bd4835033c4cf011ad460d1b43882a5b6165beae765	43	56	1	6/20/2016 19:33	e0ff2e3c2717661a13260a7f4d396b3a9d6f076c	23849374a548f66f9a0fb00fd33afcdb	DroidKungFu
27f8a055fdaebe9bb91e5075fef20cabc1dcce1d31ebc4dff4e35d1742b0f08b	34	50	1	7/1/2016 4:10	f8eab517c9e3ec58b9bbf1c34acd5bc789bfbd37	9f890e1cd18779826693920eac9b0361	Imlog
27f8eaecafc8e99124ad979bf3c26219e28592a6b0ded7849df02e81016d67e0	38	55	1	6/20/2016 19:34	2b1da29e0bfae0c4c47a050f3d18c45c3c047de3	9d1f615426ea277c3c8d9f0a127c619a	FakeDoc
280713944892be0644c204b00ce61c3b8755af68ebdc16c528eefcdb6bf9540c	22	50	1	7/1/2016 1:28	c37498a39f9cfbaac8f2edcab5a31210ca396901	11f61d088c0306b6261891b632fd7eb8	SpyHasb
2821ea51f3ebbb067fc532521173975889a278db1e0312dea0f5b8762cfcdd37	42	56	1	6/20/2016 19:35	9ec230d7a349dec754851e61648b78eb6db1855f	a34a14d448a20276cea2f7c5f7af637e	FakeInstaller
2826ad2bdcf7f79692094029c75971b4ca191c9d51e4362de91b70069128477e	44	57	1	6/29/2016 6:34	ad11db20a9070361cdf01cbfcc7fc43f97c1f669	9a25b71ce952dd1fb4f7a4a0ce26ce44	FakePlayer
2830d6979a3460baefdd41b39bef1ce443a4c35f535d980c46cb53c11810ba0c	34	54	1	6/30/2016 14:30	9631c243a4272e68e0838e1b99d6b12eb97f49d0	a350e5c403c75179ef32ff525286b118	Stealthcell
28363e7d65c51b55b12e67448cdd5bfa432b1b6fb1b0199a23fa966b947303ce	37	52	1	6/30/2016 15:09	9bc0792e16fd4165d373aa02e209e4648cfe342a	9c932a798d8d9397d72f6df669bedabb	Boxer
283a2de1a3d6dd52fe8f2437b3e49d1e2a22d9e2f8baf06cb08875a7f96e3c26	29	56	1	6/20/2016 19:37	df33726c0a01c9ef2ab6f02b687c531c0a8ed5e6	9a24b0642ffe90388fe83a75d726dc22	Plankton
2848b675c748a31b37e06d52fcc095c528bc0b6efd0449abfff9d69da887f27f	40	56	1	6/20/2016 19:38	9ecc45d8d229f4582dc26263c74e5f7180e0213a	ecba82916789745d3ac389e140128cff	DroidKungFu
284c582865eae7a7f23f7788759885ef9902f4400da3112bf192978d05778786	20	56	1	6/20/2016 19:39	a32830c419b2053e163fa1b8c44ec64f8f840057	69c3a9424c32a0ad331351daceeac1af	TrojanSMS.Hippo
285fa49aae48ed43cf8ebe0337f1516fc11947c14418523faeb1a3fd5b991224	38	50	1	7/1/2016 2:09	9abe14d67a5ebd8d84add53e6013bfc92fcce053	1087591f9c04146990d2ec1af22fb734	Opfake
287716c446a60ad6c658da6d4ec216e3bf075cb08a6879faa465ef33aa84bbca	35	56	1	6/20/2016 19:40	803d4aa0f391b17b6af5d8c87ef1ba979b80c21d	ae1af622babca33ad7111e96aaa5354e	SMSSend
287e705784fe12335e9355c20f8bc8072a7a6a87dea751ce471cce37d426e9f0	38	55	1	6/20/2016 19:40	94bf70ca8c444b7bec79efa0807a282fb8c61964	e94d3ece9b2f45d34e2fd0976af70646	DroidKungFu
28812d3ca2cff04176d372d3474d9492d7ebfc1b398d1b02e41015a4ae2ecb8a	38	56	1	6/20/2016 19:41	25bf168bfb78689dd111c3e06e1403c4432dba67	a54aae60f6f9c286c8783fe85b602c57	Kmin
28826484b635b48e9c96ce42cb06623e12a99d2ca85f8aa317eb57dbd33e8e69	37	56	1	6/20/2016 19:41	56571bf33b1e6b3f249b9454dacadc4a92b0e054	4118acf0eed7120d360ad4d8eb16cde2	SendPay
28aac623934d7396d39b50a680b47e4df3fba53722a5256da34d297fc833e4eb	43	55	1	6/20/2016 19:42	193cd2a8d549b1ff607569ea6c3f5936ce44c47f	0fedb99715db80729d2887d090bed329	BaseBridge
28bff54b22ec6ee1098bef203ca4415004352b6884737d9134d08e69d02fbbbc	43	56	1	6/20/2016 19:42	2e058566681bd767edd930fce75114d4612db994	782ddad94df2bc993e2f349ae5e4a20c	BaseBridge
28c7b4ef72952c15a01a0fa42446c2fb648c336e2cba64873b4f1b96a3d16d6e	35	56	1	6/20/2016 19:43	51b69f2a99c22cc2113014ea4846e2e02fd2309e	b1cc2f085eb29ce51991a7b23b46e633	FakeRun
28f53effca0ca655b316ea5f081a193083f6e08306072fae6402486f603d24f1	37	54	1	6/20/2016 19:44	56864d3b6bf8ebaf32b4eab37c3d63fb57635430	afb86d30e760e26c355629c57270f26b	FakeDoc
29153c83c0120846e6ba166929ce4ec292cb0e96f0605062793524fb23fbdb96	37	56	1	6/20/2016 19:45	983db084f4fa3d38056e2709ab1c24bb05a57d06	09b281d7f22919a76b63430b3dad2601	GinMaster
2916633f5b9d352f49e9fffe951fdd8d2e61a0658a7c1b7d50cdb46710e1f498	32	56	1	6/20/2016 19:45	db7eb49ca47d5f693773f87d60455c3f3c82d677	8c7c8231df0d799b12274b8b39c882b8	Plankton
291c786360b5a939ce286acc321532d0a9b8358973bc3693cfc0879bb6d3df98	40	56	1	6/20/2016 19:46	f0ef9b16368a811654cd105d3cc3456ae7830ded	aed99341ba73d15dafd3ced6d5bd87b9	FakeInstaller
292e6e84da249ae8890c99467bb6c002624236459ae0efd39a1a7268e1f254a8	35	56	1	6/20/2016 19:47	f4a327ecd5217ffc7648b67ebcb65456f3ea7196	8516081f973e2f7a3be32529c39ff80a	Plankton
29432c913e1ea358e5ed7d6edc74418716bdd58e93787236ee01ba15516fbe4a	39	56	1	6/20/2016 19:48	d849c639f31dca6cc1c46495e0281f0177564a29	bb110c332f17013afb29d291c364ca56	Plankton
2946d33ff4b6b79b78087308f189949d02fc39b1fc8176a2d6aa53bb4d3a1399	37	56	1	6/20/2016 19:48	427c017618bcf209b45b0fe13245738fd437f1cf	74a7b4bab7c05bb759d7661288293c93	Iconosys
294cfb2bc890b65d7bc9135225369ab9bbd0ca81baa109f829e2c22478b4db2f	37	55	1	6/20/2016 19:50	75a79a3ad1ff291ee1d9c614010ba17ae9f09255	c66d3498d08893299a6467eb90336a08	Adrd
294e0c2abee3bff557b9541c25254744d25e2333eea7d681e07c82220676a556	35	54	1	6/30/2016 13:47	b36c389577f0d6d0a866f89ebaab9429531ab543	bf00566d9caa876981b339344a99550c	GinMaster
294e81b3fef569edd092fa593ea012ff3baf86589474803e2f0cb50b1df240c4	38	55	1	6/20/2016 19:51	697d4e656a9bda0ac2e277c63e5612a52792c66d	98bcc1fd38ed0a451858375fd5843abc	Plankton
2952e10303789890652d8db6ca246feb868625b8f2f79cdca885a223d38c696b	36	50	1	7/1/2016 6:41	3db042979c0f0bfe7294cd65c22a5d48b64df6c0	3126485b78b86cb180f60945f9c21ade	FakeInstaller
2956fec922814a7c97d60c8097d178691c43a9f27985370d3fce9b3ac2f5e31f	35	56	1	6/20/2016 19:52	19381fb12f9b3ad12bf1322675d16bc419594abe	8fbf6d46861e37b6ff963a1c5ff3523a	Plankton
2961674a7d95c4e53807e55e3c65b9ef2e06b29611afaacc46520232643cdfeb	32	50	1	6/30/2016 15:10	8f802562483ff9490f5ae060eab1fb04ea33d721	407a95c4939c5ad25c7b873368b8a4b3	GinMaster
2961c8a0f137b74c4d2d0761848522762192ad0feab2be3328b8f13af18722be	41	56	1	6/20/2016 19:53	536487124841ac81d61e48c45fc923c3f00681f6	20644640269953ae216e9a121f85de25	Geinimi
2966c6690cb68b0df78f71920461b75729307ca655386ebc56e7bb954d4572b4	29	50	1	6/30/2016 14:31	27a931f42ec22d9bc275303a3f4ae8b819ca6b98	73b0dfc637c7559232e1d014440dc5dc	MobileTx
2968b811d97b27cf64fb151c8327247e8b087d52a65df52fa0ebc3494117d422	36	54	1	7/1/2016 7:46	c9aa501ec41d385537c3a2ed16cddd29a82441e5	1c38fe5c6eb2505e82f28d9fb2c3f313	FakeInstaller
297e9fc2ce8062ea48d21ccf57f0e1b84a513a0ec1c2eb1882c419c901023f53	40	56	1	6/20/2016 19:54	dc46fefc4cb3d0fc0fcaa4fba76e5d5c7538da2f	237c53fcc895aaef172fc0eec800b12f	Adrd
298b2da7ca80f0e9d86344e94f510c998c58f86e5e02153a3d1ca2c3f9cfc5b1	42	55	1	6/20/2016 19:56	ada73fbdf13c7659dcc6e2f50901261454a0d6c5	c89b2bfb2f77594f20d3304bf2c54a42	BaseBridge
298c90b074995d01efc294b7dc4c6155e7f0cb04c44b44e222f8e8cb2f510017	50	54	1	6/29/2016 8:08	7eb9eb673f86f7c9fa4f3eac2ce492435cb72fb2	6f3eedcb7cc6d4737319c5fc6073d90f	EICAR-Test-File
299bf67e18dfb964a872156e6446aff62bed2837f6a1db67dbd2d924e47eafb4	41	54	1	6/29/2016 8:08	5aff5198c2fe5798bd7f1519dab0cd4ee737d5d2	99e8e74c83f2e29d97436055ca144599	Plankton
29ab0d497d65a3759c9227c1e6d34e202eaf326786ff38ab2850634b3945207f	39	56	1	6/20/2016 19:57	762bc25e90872c6ebf28e662d51dfdfc47fafbd0	7919a45c534c8648110a5c5715f14a90	FakeDoc
29b34f1d91159567e52d475b68c352b4cb6bafb5d82e7b0033b1ed8638ec17e0	40	50	1	6/30/2016 9:06	c1034bc6cb461b976f4737752e60544828130ec7	c4d8268c7ad080b103a36709d0a597d4	FakeInstaller
29cc3309a613f3b3b9a734b85b6bd6e2ebae48dc2e0cb4840421ec88d8d58a06	36	56	1	6/20/2016 19:58	ca90a7af4b87cbfef6c38b295a346bb20ecc0932	20a69bf9124cd944871b600098a41a7d	Plankton
29cc49c52d35c904a87cf206a396cedeb9359a3776bbcc25ef4f7a98980db778	36	50	1	7/1/2016 11:06	028b7778a63adc022d392ac390c77bbdb715d1f4	c7bfba561f59189eed4485a74bb773c7	Opfake
29ccf750cfa5a41f2cfb629fd82f9b39173fdace362fe477055baccaa49bc598	35	56	1	6/20/2016 19:59	91a6d2a7eeb3f74be1d976e84537b3aed5518f49	793ec68b303665717451dffad9d70163	Iconosys
29da584943b7693570e0b9f185661aec5242745940223204f530a8d52bfcfaec	19	49	1	6/30/2016 9:06	1bf2cb7c2134017424aa1a857a4ec1f6ce101a49	b9a59819c620e94df2d2fb22a883a9de	Hamob
29db00f704767ae5a4262f3ce25c61d03d68ad18f3cfb6e6604d9524f20fef08	35	56	1	6/20/2016 20:00	2b87a2f8e2e156542f7fa402bf005feae7197174	a607f0ded865600696722e632c377911	Plankton
29e2183101b769efa580dfe6566be13f72f47736a8fb494e99ff9e262e0ba408	33	49	1	6/30/2016 9:07	d17141f12342f43fbc5e98f01443d17671eda78c	a2bad9ecdd2ff9fd2513f26b1b10a6e6	Kmin
29e99ccb3ed369d42108a0a4c6303b15e6668adef05b7d1a57a4c2eb41389258	38	50	1	6/30/2016 9:07	8fc445ba6e8ef561607a41fc83008f92890a026f	300423cf964eb35e7690f88168d9bae9	DroidKungFu
29ef9b190247e65069954e4ed235256a6e3ed26ee544a4235a6b2f5ea8cdb9d5	39	56	1	6/20/2016 20:03	c3a227458d62a28ba4fe9146d7386de698ea9cc3	38c0002a7be71d2f6ba8c7ec688c2679	DroidKungFu
29f064a5528ce6633cfd63f93c70903c768637fc61412f5254556f6b4054fc64	39	56	1	6/20/2016 20:03	5fe2901fbeddbcff81a87d2d6e8f60ee1812b4bf	29db8850ad4f821410c838770e026e30	DroidKungFu
29f4bf3c5bbf737b6bd02003b06fb8d961789472f54a15df4aa47d8b94871596	40	55	1	6/20/2016 20:04	d319d302a900c847cb1b48bf15afd4b769acd16d	d0fababb4d64aa15c816f3b8c294369e	BaseBridge
2a0393ee9ed16d826c2ff83012e442d7c9720d48f01a3fd568553e7badb3b06c	39	50	1	6/30/2016 4:47	2d6f30b53622e07ba5284201c381d2f0fcdd7acf	751a32007fc1327558bd0b329aacab2d	Opfake
2a09c7416fe5ca92b577246ead3c8f00d8f31725d194bc90a6f9cc5fd6e6ad6e	41	56	1	6/20/2016 20:05	bb564e3ef4e7445e18e429f1acfab94d87955ce0	0d93c012d3c49db2c8d7f8ce99bbbe3d	DroidKungFu
2a1582f742edeb2ba7d0a90c0bf4358643612a38544d13a297c2ea5f6b7d86ce	31	56	1	6/20/2016 20:05	df954008acb4c11c81a44299fe665ebc0c90a8ba	12e36fb830cddfc73be3620a30e5cd0e	Gappusin
2a24c2ccf9c600969263fde3894cc7fb49b45c2af662ed883e70494b75966d19	38	56	1	6/21/2016 20:35	6216e84b571a470ae67c01edfdf524d200aaf64a	d98761f19494e7f16f20ff0a3b003bd3	Spyoo
2a2902b0014cb5ba3e0451aca4e89fe3c9f03e75a9115ff5cc4499678c23fcb0	35	56	1	6/21/2016 20:45	cfd1eccbec048c067d595395faeb942a7361c0ba	8c6a6e00b5511d5b431f1ab2c9d909a6	Biige
2a2d844bdfaf663b6d9e130388389e784d8b9254745a8e49c6d04768ce1828fa	41	53	1	6/29/2016 9:39	0be04bd7895976e6d6ffed75124b8f6d235da2b6	7705df331d7fe941f39b34da322173da	Opfake
2a57fda3b2cab42711a8ffe57723a289d40985fade912852d49acb580e821834	32	56	1	6/20/2016 20:08	8b718fee8b3e69b51562c3cc7f21f04c8d1f1922	8cd8b91c6c8f05f163030a5519e06f7d	GinMaster
2a592f82ac6c0a1392f3b76b31fa5981227b7baf74e3136fdbd681f7edc8e153	40	56	1	7/1/2016 9:20	48b2d4b114b1c52e381eb4645abba2edede772bf	7a467e892651d019aa457c8a9e89fa36	FakeInstaller
2a5baecccd346d37f521a2da737498db0da63998a2f8b5100b4380d1c318b308	35	56	1	6/21/2016 20:29	833515cb06a7058fa7bf1ed78d1c5c46a13f84c4	c3ef28e471692782994d4c55a5774fc0	Opfake
2a5ffdd0d4d82f7fb665ae4281bd14de81d8ffdac6006281ea78b763ca2163a1	39	56	1	6/21/2016 20:06	d78f3bcf582b0db812ca3e94526455dc0c369fc5	e4aba770cbf77bda3bd30e999f443c91	Typstu
2a618d9d496c21d944bcd9700a8ac18213a88d2ef220af6f130a04b145307650	36	54	1	6/30/2016 4:47	07c85f4b3f7a302cf610d1b21254a4bf922db769	7ecf45b4c19eac9023bab738d52d67ba	FakeInstaller
2a704d286ee23f29f05fdadadbae1aaca74c908a27a70d37049fbfa656b60abf	44	56	1	6/30/2016 4:48	7f11794529652cf3e785e1c51b9ccbf1f00bce4a	763a1ab4e4a21373a24a921227a6f7a4	ExploitLinuxLotoor
2a7a2a11ac217f2eb9819bd18b2d7161b0d89da2d2b332e3c5fd073f75500bc1	43	55	1	6/29/2016 5:54	9b3523dfaa25db45f2b1c5764ffd00a89b991841	5b087aef1247591b1efe78032476bde7	FakePlayer
2a7da49d08438e20a0cfa7bf451760cea951f9de084e1165d9c4f44c2419843b	37	50	1	7/1/2016 6:42	f99316486b553b17c748ae0b8ecfa077c96e9a74	6c4b6e3baaafba76aba118284411964a	FakeInstaller
2a93eb58c737572dd375a36f8a5397140c815dcae05dc80dafaad4b3981a91b6	37	52	1	7/1/2016 8:42	2e3dbde6ab030e5754b4ec07bbe78f397defd988	8da25097549aa7990ffbd9fca86be8db	DroidKungFu
2aaf6378b79c13fa3c5880e9ecebb594430e786f405427ba0ae1de15d3907eb2	36	56	1	6/20/2016 20:13	354c875142c54a3610629865e12108585b261e16	d1b7f8cf53e0979ee954f6beb23183db	FakeDoc
2ab81e4fb2b30597210398fd55d084499a992a3e263cd2fd5d7dce5d40e2589c	37	56	1	6/30/2016 4:48	2016348d25f89eaafb76366eb897854c6dd9bf02	8237bc0b86eecb1cc24bc7f3161d8aca	FakeInstaller
2abcba3e4e24e208901a8ee29b950525259dc9f258c06163535aa72e003734a1	41	53	1	7/1/2016 2:49	5f6a26ea66a39e3a79e76e442d6fc8695dea3e07	b317e2382ab307f3811217b16abfd0d3	Opfake
2ac0adef56706fec58c1deaee0873c37000b1230ac4869842db234d65ec48916	33	56	1	6/21/2016 20:58	cc9f8fd9b2f06b555af0eb40fa7df88f3091357e	be66d6fb207eafd65bc588881f7c56bc	GinMaster
2ac82a046d95c71dd6ab5b05161cbd8ec9b024d458ec35fa03d608a4375be0ba	33	56	1	6/20/2016 20:16	e8c57d187aae708bb1c7c491400b398c593ab53e	4d8e14b82402d4ce24663de71f601eb6	Fakengry
2acbbdf6d166dfd3851e86051d829a67ce8be6cdfddf5b449d26819cff6a86cf	41	56	1	6/21/2016 20:38	f1079462762cc7bec822e97a3f1bfcfd5fa313cd	b4b10f6511ff4938e0728229452e300b	BaseBridge
2ace6dbae7e03932eac36d70334ff69c215b3aa7ab602b56f941534538e68411	39	56	1	6/20/2016 20:17	b79cc4dbac5b5ffb1bbbecb9ef3257f9c54480b4	3f6ca05de4eba2b2976a671dc4dc77a7	Plankton
2aebd2a3730cb562a316fbb8c31d22b47ea5e993a6b3d8d5bea77bb3859c3327	35	56	1	6/20/2016 20:17	b44630c6a1b978def4fff7e74e430110d2057ba1	31b3ea345ecb5c7440b1551c648af012	GinMaster
2af06632173f57899b223305ed42d324ca220eb1bd452ace95b9250e38ecfa11	36	50	1	6/30/2016 4:49	1dadd4ac2b36e366a2dc0e1869246520542a1257	85f455769929df7f1fadea9c3fa03b1b	Yzhc
2af834ecf5dbaf45637371444a4587e717f60928907c9b81cd9c0bac02967c2b	36	56	1	6/20/2016 20:19	155de1ec503f260cb9e5c8a5b6e2bb895c165256	5aa925ee1c9ea48454f68ecbf51685a8	Nyleaker
2b0f77c5543ee5ad752566c959e21c446847af6aab77d7f71aa3f7147ef444c0	42	54	1	6/29/2016 9:40	7f6103513216819c4ed2101e660d52e810c3b096	9653fefcc50669e88a1d37ff462c87ad	Opfake
2b2c6f9c7c08d7d1ad5f0673ec948f8aa0ae8644f2e6b979cb6021632bb570c7	36	50	1	6/30/2016 4:49	a2e4d16e8e0f68eea3daa247b264d6cb8229a7c4	18f872938a9f9283d4a44e69dd58c438	FakeInstaller
2b30dd75a7256079d519403fb15bdd6300e2d3c5cdc2627e0b2f92b539af9455	40	56	1	6/21/2016 21:11	0796d209d28ae48d776e0b990031c0a6d0d2cd70	775d606fe2175d750eed3cbc5f978095	BaseBridge
2b3101bbbc7b32209aaecad1056a2642313f60fe87f14a7a7b029599c0c6c277	39	56	1	6/20/2016 20:21	29d6871984953e4e647af537f335a393138251e4	00268453be254779f0c7590de47db944	DroidKungFu
2b4f80512d91417e4a96c9921942fcd1fa7c712a0682d65c60605f5254576a37	43	56	1	6/21/2016 20:42	8b28200cbcb8b13908291143f1ee2dc3b59e6d27	2d1f29ec2cbb42766b8d64dd69c0a946	BaseBridge
2b5070c076c24a7c63e3affe6d6cddb147e953e11cd3506a0a7c6ec0b48d268b	44	57	1	6/21/2016 21:15	00c419169ce1099f508de8b7b97634b49379a531	1980980716b38a8ea7c28e652b82aedc	BaseBridge
2b5970e12186d09cd7e5033c1481cf4b0d7e8f713fbc57fba096c4bcb36970a7	36	56	1	6/20/2016 20:24	cdf8e99b8a8d97dbfbb4f1c206fbc39b03bb997d	835d528f61a5b3f02895e0ad0b9f9621	Plankton
2b7172a335b66873dc793af3fe5c3fc6d89c8c7012401a2aba415ac0115c1935	42	56	1	6/21/2016 21:18	ac3532b9ad77f20a3bc1fa436bb953bb3d03456c	16411cea54db8f566bd578a484075b1b	BaseBridge
2b7343896f640ed5b41b8e062101e372eac72f52f231ee5fda94ac4f39fa555e	39	56	1	6/20/2016 20:25	fcd71343eed2c5471870af8153eb4176b6893b73	0da3484a20c85c0489fea8f53316b53c	Geinimi
2b7e034df03975c2048e66555436a3076bc0f98853f14947fb57bf799c66e225	35	56	1	6/21/2016 20:48	05a43c9d475b4b99aabff8827ea532d1be602f9a	aa5e2aa2bd5adcbde9d5b103e6c9b8e4	DroidDream
2b98c78da2192847954a16e3e9a9adbd20c626fc87aee6e543f968fc2cbe306f	36	50	1	6/30/2016 4:50	2057d78d82730138922ecdc72e51602a79c85b2a	a51ada0e2ab32a60372400a791f6365a	GinMaster
2b9b6ba3b97bc8cfe0bc1aaf5aa4e053ffc5b77d2da0a78a563adb270cd4d9fe	35	54	1	7/1/2016 5:06	9b7d9b805f7b8631d2116869ef5ab064ffdefdab	4d43ca01dba7dbc0923f32efd97d15eb	Opfake
2b9c0180f31ebd628d07ee187ad12840d67e5975e3e58ff7070f9f7353caa4cb	41	53	1	7/1/2016 6:43	267892b9201efe079b94e3b0011be81af4a3f6e0	8dff18ba55d7ed7024b72eaf63b83342	Opfake
2baf6e70672789096752383f0dfda9774a3fef55cd64c5ad7fe5ce02f4beb8fb	40	55	1	6/20/2016 20:28	f9d4eba8542f59b2690f2fe00e5044985d66db3e	8510d2fa8dc66e50ac9a9a266822c6a5	DroidKungFu
2bb0db21f1ebb0c93bb9a75ddcd57e4b36c2b77aa4296cef525b8bd0ac395868	33	56	1	6/20/2016 20:29	853d25f5f205979d5b4be0c19f4376d223c0057d	3a4337dc4a70f8dcecc984957b32e5ea	FakeInstaller
2bb538d32b9262f5bcf5814aec5a0224fc86d69190cd1f4748eca163da062ec6	37	54	1	7/1/2016 11:06	628adc4ba9b73a3a8c81e66f5c8efcffd318ae48	0307301d2e9890755fa7cdb3353245d5	FakeInstaller
2bb5e30c62e2049ade758cf0375367b02732ce24b4c56bb234b4c4dba3760089	42	55	1	6/20/2016 20:30	94cd5182fa01b67b41f45812db455802c66adfa6	0d32308242b269ed1b4cc322d7eb88ec	DroidKungFu
2bb602fbdc47b378ea763febf75c669a16e3db9b4eed44c61253deac9f0fa01a	35	54	1	7/1/2016 5:06	e49aae935d12a91b3fef9bd560e7f9e9403f74dc	ed9fd5a8e8a461cbc98d75a3396beee2	Opfake
2bba69f5994c871380d5633e37305e7c09db17bb3ebaeeb94163625609d866d9	33	50	1	6/30/2016 4:50	22cfda40ba80ab499a0d74e0b4905309b5c3d6bd	6791d862cc38019d7039ba6faf8d8690	Opfake
2bdc0e959fd300abe76a974b01535d654b08573300c1b9e4863edd1b555d19dc	35	56	1	6/20/2016 20:31	c8baa2a6acacab495656e09184d3ecb166092502	45491b9c851c7631d4a1518a566f1155	Plankton
2bff76df09ffa038c77ad44ecced13f1125c258b2fa60fd229002f7f1dafda15	32	56	1	6/20/2016 20:33	67abce4dbfa28f896f3117de52d9e4aad30a24aa	ed6bf3e1709472c4c7c67a1e51d17ca2	Gappusin
2c078d034af87c670a12c31ac1f658af5db017083c138fe9caf8b31219f9b049	35	49	1	7/1/2016 6:43	41e87a1eb726281ecdbbfe7ce9fb3a2436f7697e	29b2d4c9f9a8412c5aa9dfa1cb57d533	FakeInstaller
2c0c697f1adb39d2121ca123bdcbe82824be7f0618ebf551a5e514eedbb2f76b	34	57	1	6/29/2016 5:55	bc514b2d55b9c2c41602e485136d581d04f87769	511dfef35d75062406a6d20368e0eaeb	Opfake
2c10fbb13ca67e16937bafa457853acdfb6ed055d3a38cefb2da71570adb643c	42	56	1	6/21/2016 21:44	b85c887808bacf694f92f472f91b47c1fa79b04a	9dfd084438e3c4ca727ab3de498a53e7	BaseBridge
2c1660304e18afae6ba79f2b053fd4aabfc6833185b8b9640af8f878ecc53f18	32	50	1	6/30/2016 4:51	aa36703178c2177feddc8e49941354c61e7f38e4	9caf201156b88e967c73729bae21819a	Zitmo
2c2458fdc1112a6175d6ff4b4388a8f01ef0f02d9f95e101eaabb0bd2903b377	42	56	1	6/21/2016 21:47	862f9ac752d7077ac30ab9f2c8333c283e1ea7ce	6b8894098c18c84f326da688be4071a6	BaseBridge
2c253acb262d735ebe0b2d92333a12fcc7960d0dc8b2f0f2d96b9ee41fc0f867	34	56	1	6/21/2016 22:13	f3206d70c826eb1609d098b183acaec853d13275	18ba00b2666aa67497425c4e8bc905f2	SMSreg
2c38253b10e84625c8500680ebad5ab1d0fd8734ec48255671c1d8d0bd440182	42	56	1	6/20/2016 20:36	4473fa7c2e617d7da27563bbc47322689c9d0cd9	59b3681aacc1ed982b1ba0f5fb62365f	DroidKungFu
2c390aaab77f238dfddecfb9d7ca15bb845ab4c60a432d76a8acf7944b8a3ffa	38	56	1	6/20/2016 20:37	6fbd82a4444e9f7403096b1cfa318594df69b288	568a0e80566ced2fba4cb948fea70474	Plankton
2c41a90e6b99f038a49e46a6f2d84ebe66a64c0e92e5f7a2b086ceedf5ebf435	33	56	1	6/20/2016 20:38	8fb527017f0584fe491883b6ec0aaa7499523126	57ec9363eb6d673f056d7d8fa581c56e	Nandrobox
2c47f0f264e7bf3704add37d02b665268a31adbe91c91a3487f2e38a442504be	41	56	1	6/20/2016 20:39	532a93bfc6b850b5ef04f06bf1a1334ed8c18a0b	30dfe58a9a50bf0e74028db0a120725c	DroidKungFu
2c5b5ade78012d24c58516436dfe8a2a29e5da493600969579ceee232eb8666b	35	50	1	6/30/2016 4:52	56667ebe23d0f3b815f1059a0f3f00d3ce6dcb23	946e1f7cbf3396facded792fd8cf2b5e	FakeInstaller
2c5e656af90044cf5cc694519a42477cb18bd4b2722b1474cdead4a8748d3f70	41	55	1	6/29/2016 6:34	eebacd2be42232d416f99e9ff848f83d04860453	0b2e9a9e5598e7bd9090cfe2be953f32	Nisev
2c6b542b30c644be1840e38eb8ed4592b671e4734c08fe57b315b92299b23a4a	40	56	1	6/21/2016 21:51	0657a70a655dc439b4222c8161b1f5a9667e84e3	1c83ec2e206adb622a72210990f278e7	DroidKungFu
2c745f3ae79d2e078e7e38c21cb12aecd7be09a30fc7f9ad02dd5344e1015b6e	34	55	1	6/20/2016 20:41	5a8152ce984572cddfdc5d2570a6de094c7b8db2	62089a6d9dab0603d22a6b1f3f5a4be2	Plankton
2c842964263a743ae570040a594cbb90781697bc71d0343e9434b1498c109e42	40	55	1	7/1/2016 6:44	5565b7f1bfd9579d14565d6b18df71a6f86aed1c	b733918f0605ffbeb2efbdf33102ef91	Opfake
2c854b8ac5579a5a01d03bd837000b6cc1a62bf4928302e5c0b5b9f4894bfce8	30	52	1	7/1/2016 5:08	96be8edb9395153371d49eee39335d40ba079879	b2b9fc09cb364d6bd148679d429bf9a7	Opfake
2c8650fd6122813e966ec88908dd80022047bd07d085b73bd28a452463dec0cd	31	54	1	6/30/2016 4:53	2ee8e53d6ccf3b685907dfa3920f0ae366c6312f	30bc90e40d8112b700c96e5dc2d29070	GinMaster
2c86c0f14b3eeedc487b4cf23ca5a2243f173e435eb587a68bd617fe9d891159	43	56	1	6/21/2016 22:00	da74a8ec8bef375856dca74fdcd1dcfb659a73ef	068d2eb945607caffb62e7e1512160e5	Kmin
2c9ba52693b0f45e8aba2d1d49cf294405e42a75a66a34503fc9a61e6f88b09d	39	54	1	6/29/2016 8:09	a423d119f46cbaa5a80bba50df0b0c5f0afb68cf	cf07ad3bebb1470be21aa3feb8c881d4	Plankton
2ca8f6af89193d38933901f2b8d51650c8267387e6d2189574973ce98b16ef95	43	56	1	6/20/2016 20:44	acfdc62afce378f9f42100d9c2a4e1b0387815ab	b17b3b693d11123e6ad5bce064e58b92	DroidKungFu
2cb0618ef5588659620627a803d38eaebc6f355c1b0fec2e025c090a0f7857e4	38	56	1	6/21/2016 22:40	48ad84fbf93f2ba945371495dc648121539c4639	8a096642db03582e841c4b33592135bb	Opfake
2cb1844b818b046d6ee2644cd88b173e28bb3153349a6d773b329c274a3f0c32	42	56	1	6/29/2016 9:40	74ecef35f9f17a98b186fd5828ef72ed3d0fe88e	21ca180b01e1a78b9ef73f11795cbe89	Opfake
2cc82a65fd6a370021b2773338620f78fc0d5a09ce315ec9e94db37ffd885367	32	56	1	6/20/2016 20:46	8f1cd7cb3d6460d63c74e8edb1ad13dee74cf61c	8822a5daab953f6819dc22c6d3be722a	Koomer
2cd54001ba9d0b16da1f6e7f17332ec9cc7dd66a99db4b16746f856b88b75526	29	51	1	6/30/2016 4:53	99dd448f78d3c2e14b770acbf5f8b61504a72610	4e7be00f17713782d5773a471b2ddadd	MobileTx
2cec2b77e0d10e39956730f38a89761293aae7da4a3299d9d0d69a83f7f68ef4	36	56	1	6/20/2016 20:47	c5f17359db0c9057f5f026d8c82b8670812880f4	ed74433c887ec34d3a0fb0e08d8ecb73	Plankton
2cf01c5a70dd2adb175393cbdebfa642536e8c8850b0c431d8518afa73055f8c	35	56	1	6/20/2016 20:48	eca2e0774b7e23ca0054afd30aed52b15d86da20	b1521349f1040479c9cfaaf21caae17f	Iconosys
2cf1b4123137a5809e09740adb99edae573d1f620bbe75bf14280a38acc3ad1b	42	50	1	7/1/2016 1:29	2d486501dcf635a5ca58bb82d3dd3539329a276d	745513a53af2befe3dc00d0341d80ca6	ExploitLinuxLotoor
2cf88f08b1b956e5a31dc796362f4e6a99aaf00ae9c452274f4a7c64b1469c3d	35	50	1	6/30/2016 4:54	2acdf6234a9e71577f00d297751740ba7cffc556	8aa5b868a29c160de9944e8beb02a9aa	Geinimi
2cfba2ebe5c681f8f9b2379dd842ebc8ddec62a26c1c584702c06b7825758505	41	56	1	6/29/2016 6:35	84bac517a92d2418c55a425ba7bbe72f19dbd1c8	857ee29d88796e1f1b7b440dc9eadc77	Dougalek
2d1eee053f84bfff1c9f4f82cad96dd60d04596236df9b929a921e32bf4efb0a	41	56	1	6/20/2016 20:50	0a51a11062bf106b10500cab45de1b091af2a06f	ebdd232ebcac5b1b478e4b53a2fe5623	DroidKungFu
2d2a8eb4118f8eb51429cb9327018ce08b912e454af5976cbc1035c936f7de87	34	54	1	6/29/2016 8:09	72e17e2bf0d85bd664281f1b628385da8cfd58e1	2f940e7ae5888d2bfcf8dc3da49ae4a0	FarMap
2d2c183a82b5f13e458946defa3d2dc361b6fbb1321fe0535dab40fca4b7c272	41	56	1	6/20/2016 20:52	f6a47a624641d40c9272538072ee7618b2395d84	11d08d3a829f6e24051226bfe767d0ed	DroidKungFu
2d2dbc160478c9c4c1a506e806200c5e813dbf2d4f209d25a7541755ea071eb7	42	56	1	6/20/2016 20:52	257add00871dc325fd4c02bd8ae0911e0d412165	40ab74fd46dfb69c6db2e889cd494676	DroidKungFu
2d334e30e58360bebbe2a6173cca84ecbe24a3fbf7f01c4142d6ac904d6c4127	42	56	1	6/20/2016 20:53	c7338e77b147d30ad3548aa222c416df6af244bf	4a1f5b5f6b467c87a349a9a2ac64fa82	DroidKungFu
2d345b149e4569c625fd5df272976580ae6c03f61111c2d6ef88e3e9d3552dfc	36	50	1	7/1/2016 6:44	9a1585f736e7865d528223d8c07a3527c48862c5	cda453d45c825fa663edf4f19b027844	FakeInstaller
2d3e5b8ea006dcdae57321f200290169a71ff6202e6b513875b49d54df5a6403	32	56	1	6/20/2016 20:54	3e1da2372227d72cfe94204878ae4cebc410b9a0	011d9249b1624e2d7d6726f98959adfe	GinMaster
2d4605bef443cc2e0266d1969321b57c37565c488c748cf4d0dd10d1ddc8afd0	37	56	1	6/20/2016 20:54	b2c2dd75dface5d52ba8c68071d4005ffc229c7d	723da34e08eff66d6cc4025c0a8ed5b6	Opfake
2d49b21dc65ee753ba9f05effc645cef9a5336c5110afed9ece5276035ddf15e	38	56	1	6/29/2016 9:41	b841c51bbd1a26da0478a80f50d32f3cd4c79a80	2d1e8dff27a992b98a14f3995b4a8186	Fakelogo
2d4f1c16455a501b2a53459452b82b2b8b0c9ab4e185b996bb67403ae840ff42	36	56	1	6/20/2016 20:55	ec70221618f0bda4efcb4af5d104279238d45693	3d29a79ce4656941ee3b37023ff38303	FakeRun
2d70b76dec339b2cd16fe4b8b64fa34e2c1a4116acc58efc9d5964b2aec4dc69	34	56	1	6/20/2016 20:57	d67b4faade011e2db24682607816982257ca8457	ec3857187bff6faf5d29438acd6efc36	Plankton
2d7af597ff09580868c2d6be60afb930598eab5f4e18af24c72ea654e655f075	38	56	1	6/20/2016 20:57	b48493c86401a92744a4b4c3df5e27c6c0f392ba	5065039a05b45644b98e6efa578f5162	FakeDoc
2d8135de6e7ab15de504ccab886d060d67e679a21aa1d39d82fd8bf94eb27830	38	56	1	6/30/2016 4:54	03c000c117e0bafb9ad6e0b110410dc0b07dfe05	01f8a7b25438a47f9358e8682dbe2a1e	GinMaster
2d9a2b0c61a8ceab8a6f72c83e3db3c644d8aab4bd112f4ab44e29b149cce623	40	56	1	6/21/2016 22:17	b999d381d96cc3b40edce7048543f8a7a3f0e79e	b74a6adefd66d1f644fad04777d25a69	Adrd
2da5ac324ed6e0f53c61a97f4bf9f850ed27276daa1681d0df0a91465d456cc4	38	56	1	6/20/2016 20:59	3316d9fca7bd8dde755e216d16ef17e363728ee0	9940fbae3ffe3a2901f28bc9f2948429	Glodream
2dac7a13e52ee2d81a429e17cfc0e1e15862f6731e88150aadf23c86f2a25d0e	35	56	1	6/20/2016 21:00	64fb1b0e33d65b62ef6bd92639d4bb50582fe939	0c28af91d2630ef06a75eb7420649b60	Plankton
2db01aa53076e35f1bc856e61358b7f64ef62f96cc2a3c47f7bb8edc4d4467b9	29	56	1	6/29/2016 8:11	414e71257ae39599720b719fe3862bfc2cf92e2f	d00722d81cefa92bcbeda3f7c5114b30	LifeMon
2db8ff83b2017953412f28d9aabdedf9fc736411020c48a6fa37a5334765beb3	25	50	1	7/1/2016 2:10	58d903b21046a5749126cd682efd1ef9a5a15f43	092fd3da78b8fcfbe748982541bc7450	Gappusin
2dba35956ac6f71121817abede1d2dfd0fd38f649b636573422a312357eeb3cf	46	57	1	6/21/2016 23:12	d2fdaf2c293adb2977c8d3c7aa7152553021f949	b5b69af417d7f4f5c9a83437a2513a0b	ExploitLinuxLotoor
2dccc1fcf67339dc3996c406659429c268583d887aadef18ccf1a89188e5d0b0	38	56	1	6/20/2016 21:02	b3766145290591a3be5ea1ac649142bb345572a3	55d04b367726e76b7f41a1b13cf8a163	FakeInstaller
2dd94e49e75467cb055099319fc90d0f93d0868e531593f857cf91f6f3220c87	19	50	1	6/30/2016 4:55	672eda42a9c224fad0182e20985a80ede4eca057	79a2b13ffbea6b55e1efeefd3b11f701	Hamob
2ddfc9cc2172dab5c52aa7b2887d3e97a8c2c2bef33cc4eb386ed0c005c1fa1d	35	56	1	6/20/2016 21:03	64031450be9bf73b9f95b215bb83a32ce5434af7	bb1c89818a86cc8a74b999fc32d8723a	Plankton
2de1727082aa14da9d437e897bf16b5df43816045f6600c26d7cf4c50ae04dab	42	56	1	6/29/2016 8:11	ecac75ec9e35750b9ffb17dc51673d5d5ca791fb	993cda7aa4ff3afc205853365b72ab06	Opfake
2de2677d9491ced9aef38403590a32ed898d6577e07948320bcf32f8ea8d4639	35	56	1	6/29/2016 9:41	57a516536aa878311993031507981083302af2db	c282143897e84ad05f850a1de3889e8b	FakeInstaller
2de6c6d37701c0bfb01b0e26a4c500eb8b08887784595b2bc044420765a6b89e	42	56	1	6/21/2016 22:49	d08285c215c59f66ff33e02e15d28ee52ecb13a0	1ac91a2124067e9e1168251dfb9b548b	BaseBridge
2de9ff3a5424c796e2bdfbfae637abe7a0306bc399dbd7e287ee6dbe0d9795f3	37	56	1	6/20/2016 21:06	2d197761eb5b0766872955f6b5b86ca6812d4538	527292aa24ac5d37b61451fb12504769	Plankton
2df20210b7d219cfa6313891ba12097fe4d87241dee97f44a700007b8d9b5127	34	56	1	6/20/2016 21:07	efaa9ecdeac43681e87c7355cf9219f0a16ea39a	f502035caef096b46485fc07e8fecf16	Iconosys
2df6c8bad7a7ff6e81b933e248b0062a7b9e761b14e6a636c0829757c81e1fdf	35	56	1	6/20/2016 21:07	aef769a4a0c9c0269b938e8703ff80562eab4c45	6b50d9934055808d0a8cbefd042befc8	Plankton
2e0d0ae7aa05bacc4b4e6b688578410470d8296e6410922497df23e314dd2021	33	56	1	6/20/2016 21:08	363abf38f203a9b1ceaad85767268ee8cc6ea4cf	c8dc266f771a1c44b660c1f67cff3042	Gappusin
2e1c705f90072827c1c903ef6e929be8c4861ff4981f6605f87c502ba83aea87	32	56	1	6/21/2016 22:59	f84d896e9d41825c6b17c353ae6ee1bc7b926f60	98a35a1d3460f293920f542e95e76ad8	GinMaster
2e1d8f4e3ed15840ec7284c8b80cb91524115f0c3548f032ada98f67b2ff1f35	33	56	1	6/20/2016 21:09	530ec773dd10a0ea8e8079514907e5cf89743de2	6616f04e4872c9e37221fc32a1dcf62f	Plankton
2e24b9e064e812a04ce85678cd7e736492c5a9ec0a73d5c8900b01e692ec0bee	33	56	1	6/20/2016 21:10	7e9256c3c0cdab7c23862e3e8e5ab8e39529e017	66dfbe59deaf1c8a5257fc7e26c888d9	GinMaster
2e25e6a9d88c098a71dd1a7c8196cb2313a608a3d49ca143f058943b047e9f41	33	56	1	6/20/2016 21:11	3f2244095f5ca7d816d712d2e072a3380879bd84	385675469fb76581e8f2b9a2371eeebb	Ksapp
2e366d8d9e86ec3a7d9304830211e9a83b8f4763970b9f41861a0314b2866266	42	56	1	6/20/2016 21:11	b5935d657ad2c4ddb08e99773dc9c3a463c8a197	1fe481007c689fbb14882e17ad87f27f	Opfake
2e38b0001263ec428204425781bef59526ad1a8e352e5b43a3a68baece492e25	39	56	1	6/20/2016 21:12	e492db04c506dae0383b45d3997daab4d9114369	8f552acc0bc8e65852a22c2cdf5f4de8	Typstu
2e4258e1aa3a68506607f3460508645bb5c9d0d2bb3b1fbd60fdd167698d48a5	35	55	1	6/29/2016 6:35	f76a0554da8fd6b541b857e71d5aadd82d9bd456	82f272833bc27f320b0083dba88cac94	Dougalek
2e4763f4bf6587993a64887a1833a19a93b989dcd5aba57768b9fce1455ce08b	38	56	1	6/20/2016 21:13	80a49d56d93e5b759bfa3bf06e0a91a90149e1cc	ef8e3f364d5385989bdeedd3837cb1e5	FakeDoc
2e5b4afe5cc2d10dd4cc38c7e47971dc1b366cb67535905b02bcf71af0e4809b	36	56	1	6/29/2016 6:37	4bb79b42e320b685ccf3f2b8d1ea49e37976642b	3924115890e5921549dc8e280a6d4b6c	FakeInstaller
2e5cf66b245ea28986fb3c02ce06a6bc2fcb5ef3558a8bd011b325cf502fc114	34	54	1	6/29/2016 8:12	d1a5e72b4b0560e84787abee1a5bfa238df379fd	69b87d33f8cbcc2f405f61ef57882829	Jifake
2e5ee7a771dbe4d2a698c342bfeaf4d334f1bbaf77ee9ce21d64f3ce72b49949	35	56	1	6/21/2016 23:19	2ce41a85c76d21efb85dbef64c91dd31a3221869	34333b92674d09410917abb7459aeaaa	Opfake
2e6a23988e79902fec21d4d236957eda66fc7ec016412a8e0c6a9c2871626481	31	56	1	6/20/2016 21:16	88fcfe965a64f3ee11ef3a26706b44fb6951b8cc	0c78f1a8c5e64aad28fda6f817402f0d	GinMaster
2e7d260ab49dc3615b3bb7f9403e684f896e974eb71a47e1e1fff6fde53f6a9c	37	55	1	6/21/2016 23:06	c8f5db75ac4e289485328f8ea19aba0df81c6916	72ef1f0171bad47c1f23ebf0b7442cd5	Kmin
2e816e81723e80738c17ba18526bb8b7671bc4afcbc792add911b017e0e32206	41	56	1	6/20/2016 21:17	f4bb4768b87fb3f49bdad7c8de9822b60ee2512b	8b6fb534a36117bcbd36c627469e0c01	SendPay
2e8b4de63b8cd25a6144c8e8d3d392db2304b96a8bd2f0ba086f6237c661e279	34	50	1	7/1/2016 4:10	26318c918ab43f5eead00b5e916be3b2765ffe5a	88de419de4b24a55d936de49021fe0d1	Opfake
2e8f821f70be10803b053e229150fc38fbeca68b4789ca059a1197fd63ef7733	38	50	1	6/30/2016 4:55	e003f3378d99570e631b3c56c43a89d2c3290819	4682187cce495f58ac5450b83ec12ef8	DroidKungFu
2e96e343ac10f5d9ace680e456c083e4eceb108f7209aa1e849f11a239e7a682	31	54	1	6/30/2016 4:56	8932f115facd08ed1c55c0a95070afce4b8473fc	75916bd63c15b6f5abece4c726aabacf	FinSpy
2e9d571e9cd7f3142c7be1ff31f1be2cad7771f56b156bfcdcadc70625089883	35	54	1	6/30/2016 4:56	1d060cf24052c65fe799ba6471d10eab38515654	b9b6ce6fc21b08c393ebdeeb44877466	FakeInstaller
2ea976e3db78b4ad25e7983d703a3988db460037197c9bd2e29a96d82a3ecbb1	34	56	1	6/20/2016 21:20	810e6eb75cf6e7d2a4e5d2fa374a4bee5b2c3c2f	34f18a4af7ea2c7c6181d552cb0fd3b7	Plankton
2ebe5292cbbf14280e5a9e8c4761b8d0625e5c5d94cc9b1ee6b63bd487e6a7a7	40	56	1	6/20/2016 21:21	2999f1958b63d63efa51288b97dacca502493cb9	1359a7bb874d219f7afb6dc4f0d23425	FakeDoc
2ec595bb3be70b426a7b1202dd25efff57cd67bd38371b14fc5f3029af768406	38	56	1	6/20/2016 21:21	a28be75fe40512be12aa2b4fa119d5e4f4407462	68d16800aab55f13e78bcdac13f8997f	FakeInstaller
2ed2cd27999383f21fc47afad0e0c14bdf158453e9d6532bdd81791da1670010	36	57	1	6/29/2016 6:37	70f459cfe75d080e9aa1e6a198909576870a96a0	28af71f1c5516bb01195d8c0c361c340	Tapsnake
2ed7a5aa90f7d3163341b5450bfdf36c80545805dc28f37e58b6b10bb3bfb92c	44	56	1	6/20/2016 21:22	df7746bf3b7120e4dc89b11badd0ce23f83380a4	e7147cca022f06f047b5e79f8af2fd07	BaseBridge
2ee557b9268e010b11f51a38ccfa28e3b1616df3d5566a078216358e8f804a3a	33	56	1	6/20/2016 21:23	25316b085e1eaec6d1829b67d490484cf56dfd20	ae2255c9b6644c138e8d77e2d2923a0a	Iconosys
2ee5f9e383e4b0fa109eefe7256ac202ac22947f2db71f819c807bd9ec9a2a10	39	56	1	6/20/2016 21:23	11c8d7a3b2d6198d46eeb2e45961262048475363	0a7deb2e76db470b487d669500efae88	FakeInstaller
2ef09aca1b3a4acbfb2c33ef14d5ef06150bf88662b35a90f98a74accabaf6be	40	56	1	6/20/2016 21:24	002a775c92338612b6e3fbf00ab157a353e48514	c7b4861015670ac5afe721457164d350	Adrd
2ef9370c0816733c6024a2bd5ad1560b920fc90c40d8a96c34ea96ab7499d50a	34	56	1	6/20/2016 21:25	d3b4dd4f89a6a62e0168b4b5fe9bbdf247fe555b	05032ddb57577408e474f18a3405b981	Glodream
2ef98dbdd9ac7b92f7771a62e8e8505d9888901f3bdb02919f7837a929d9cff1	39	56	1	6/20/2016 21:26	278d390aebee930b40e65866c1b2af8fc3fb54d4	d128c86b9dd70696413cc49627992616	DroidKungFu
2f0239ddd3ad18dab194e684e991d6bac5b3f9b2ea788584066c3697f5b22fea	38	52	1	7/1/2016 11:07	c6b42c472bbd0ad37d9a4cbd6d064513faee23b1	3e8d5d3b5bcb6c112e756ca17af5ca5f	Opfake
2f08c7a2fe09c3eb4f565da24cd0ba2c209ecc4baac42132275846c7d90eb557	30	54	1	7/1/2016 4:11	a8f0faf84fbed4612a20ddf456718ec3eb3688e8	43fa9e6b8dc68b120f08c4f080657e9a	Spyset
2f0c18fbfff89b3eeffedaa96a880ec8c9e991291c90d3af50bc747b9aeac9b1	36	54	1	7/1/2016 9:22	771e297af7687cd927f6c88ace0fe15c7a454ec5	4a16ffc4675537a0171a7d728806ba7d	FakeInstaller
2f1199f22b6aedb7cb2ea8769a07ed5e96141efbf3757a1cc5bb75e15b54c520	35	56	1	6/20/2016 21:28	7e230bbde833c34c636a8c09b45f172ee485caee	f63412dfe74e04c9e1b912d7a2c86e25	Opfake
2f119ef66cc3fccab2beb77c4f5273be33b8ffe36b598e58a3846277cc80bc96	36	56	1	6/20/2016 21:28	f8f15672fba9a3df0cc7ed1e02954a17fe6c4ab4	5c0bed7aa50a005ca27d0097790eab93	Plankton
2f11fd748a1c3fb6e1642774065181c20a60ea5fd77f96c6ae40aec1ed1f531f	37	50	1	7/1/2016 7:48	40e6d1a9994a353ada11955f1276708c0681d8cc	6efcf2008ffd428ea5f45f06795692e4	FakeInstaller
2f1361958871e06ac28ff5d18f4fd28a684da82e5aa8e7625457cb12306755ce	35	50	1	7/1/2016 2:50	73731ba0c14006b11037b47672dbdbd6a9a18d94	546cb0615f628f3320a075e269207b96	Mobilespy
2f1c93669ab2e717f3182c3f7f451f9957e3dcdb3d740ae433ef934cd475e36a	34	56	1	6/20/2016 21:30	16155a0b86eed3fcddb60ccc76118323a25366da	bdfa5a974dd67fc8cc6e6eb75222a9bc	Plankton
2f219324cbf618d05ca4cda4c999e141542d5dd63ffab71f0966668993d2a696	33	56	1	6/20/2016 21:31	8ac516ab7f017f7d25dcbc227ebfa93680cc396b	fbc832ad575a43dceacb31c9f6c08597	Iconosys
2f360c0458e300a92bd44e9c2b7aff25fe295121a3c2f99b718c8e37de1963a2	39	56	1	6/20/2016 21:32	afe01215aa167be32603b9b7e2b7742ed5b04c6f	a8e9331caaf4f7c2b54b6321995c486a	DroidKungFu
2f3e57f214b1b492f06b0d40e196bcc71338399d741435964263928a89dcd545	40	56	1	6/20/2016 21:32	544af13ddf739781a5bc3983eb2a3fde72c4bc76	1ec51aa777528652b28d044ae17d1add	DroidKungFu
2f3fe4bdd402868935a96957bcc51c0b1f0fdca7ca8b591c30860aa161e00b3c	36	50	1	7/1/2016 2:11	7637ff45f903519d16b5021fefa24b72efa91afb	1b84aae684f7f4813c31804934e21f73	Kmin
2f497c960fdec87068fff7abae7403c4ded94f8bc2125cfb8677c7d52595976f	35	56	1	7/1/2016 2:11	5e0f9b38926a92c2c45137ed88224685ec80f025	5d24dcd31a23560cc8fdc4b8f8856f2d	FakeInstaller
2f6d49e143e014525ff1871a4ed23259d23b67a26e8708faa3717feccbe6a788	35	50	1	6/30/2016 4:57	f55439b7ac0b72959246823031cd2a125cdd6f5d	70a25b3877a9e7c3e1e0e48a44ca6386	DroidDream
2f6dfbd2621805916fe22b565e7c6869d9fa3815d9cc1ebda4573ae384a952b6	39	55	1	6/20/2016 21:34	08fc6e77817a9ae54fff7b01d78bcb00702e159d	4039384d1081c7fa13f283903ea97ce2	DroidKungFu
2f8adbd938d18045936c1ad440af090f4ebb4601c3973ea0b9d3f1e961d43f1b	31	49	1	7/1/2016 2:50	35dab1b81f00e210daa16603d695608d0088bcde	8b6e610112fe621ffe59d66a5ee2777e	Imlog
2fb8ee12915826f077346f60c3620014eaa6382eb3a7aafde1c09c4064c3f118	39	55	1	6/20/2016 21:35	06258465ce56a26ed4aa697cceb72046683d90ed	ea2d4250ebfd9973500ce50054d1995c	SerBG
2fbc32387f9b5c5a8678af3a76c0630ba4d04fd520b21782642a517794063f05	40	50	1	7/1/2016 5:08	9adf38a8369ce9752e499011822d2e7b80d604c4	44d31414a63a090e5a54670c33e0d1bc	FakeTimer
2fbda2decb773fecdca80b889cd0bbe14ce70ebe92796b9385f03e4f06e4c9b7	34	50	1	7/1/2016 7:48	9c94bc25bc2b5ade9586c278cdbad94d3ca5c83e	468ff2b6260132c8defd641da92ff108	DroidKungFu
2fc0a4a2883c88d638d23a778aaa03a8efbefb73788a95f0cddd77b75ea6f043	36	56	1	6/20/2016 21:38	d1b9d1bb065dce925cdbee02e0be6641213e2811	8b3d6b82b1d79d0ef366e3b53fa85b6b	Plankton
2fd5bf78ef3bc336ab74d3fdd97dd930ceaf32695c042e48be8b1f0149976e8e	35	56	1	6/20/2016 21:38	9a5a02bf027d2e7f8296522929e9539dc167d019	ea8a8bf9593d2cb8d5f85eb16718c8f3	Iconosys
2fd961cabec3f652a3b48af3e26fb131ab99352881a465ad651669c22542662e	41	54	1	7/3/2016 14:32	4fdcfaf6fa2d5e49ca81adad8bfe595fc30bd86e	231696ffdf8d00c9d09af7fb85b4991d	Kmin
2fe4b182e394d83b0c065595f89da16659ae33dc578b32f95683cc6eec1b6c18	41	55	1	6/20/2016 21:39	4a449207f15ba3f7b982d5ffbe49e17e4498dbc1	8123651dc35f262153ac1b252e1f4318	BaseBridge
2fea3bcb85dda759881d9b245251bff405ae5afcd87c9aeaa2c591b04c7b1c2f	39	55	1	6/20/2016 21:40	e8e2e280b9f01548653e5e7d80b97b0662827276	5beae5543a3f085080c26de48a811da6	ExploitLinuxLotoor
2fee4ddfef9f4a7ac296cee9a633d3b01578384b2235baeaf2d52296b09dc4d7	35	56	1	6/20/2016 21:40	3b6f3b0785244288e8e1d0a97802d0aaed2aab6c	f6cd8a3d78864ec0248474bfd6252004	Opfake
2ff6cf239fbae1e7768bf8acb6a0f7491e1cbd9a48bb6ae5de19050de49be0f1	19	50	1	6/30/2016 4:57	1c7f8c921d10ebabae8f8a775ec5ae6c0bfcf5d2	e51c109b59942226909b8bf2f56016dd	Hamob
2ff8e74ffed70aacb6029f34fc2a68a7d778a0c169c808cf007bd4aa662b4a55	45	56	1	6/20/2016 21:41	450cffd2e347fb19e84b1dfd657dc3c1975f425d	c3b9ed157b71fba7c01be4394c12cd01	BaseBridge
30177ea9c0659c9d86c8dd61a9907f642824ed4c6e51e9d1b058548a6145a539	28	50	1	7/1/2016 4:11	32dc4816cb7d25ef7cf2cb604998d985883c46a1	cc0c275807a747027c4d4633e0d1c18a	FoCobers
301c4b0400efbde966abf2d0bdb2458631580e1cc0d0568a0ff9e5a2e470f0be	37	56	1	6/20/2016 21:42	09aa819751ca431f785f0e532be7c1cc58ade023	a22d7de5a5dca4b6c50abc057f42beff	Opfake
301f61469dab48bfeee296355fea57d9b5910ead1df9185c7b859d58b5bae88e	21	56	1	6/20/2016 21:44	53436c36b967bb81f673548d91b642bf3c77fe95	ad78c5ebe6bddb02e3a98c7724c92426	TrojanSMS.Hippo
302c060432907e506643d39b7981df16a61c61b84981bcec379fa8c5b2ec6a99	36	50	1	6/30/2016 13:48	07388034a02edf3d341acc8c87d3aa03451cd037	d1cf8ab0987a16c80cea4fc29aa64b56	Zitmo
302dd27a8578184345eb7805ffa6f514d0a4e9a3324c0a76be327d43902cfa19	42	56	1	6/20/2016 21:45	0b4fa34a15216de42053dbcc569a2790c923db47	90825f0c93d4315138037cf0bc90137d	DroidKungFu
30311d382ec52a323356f26d7e6ce27ad66b8fe867e867be8bbcd0f05ec1d8e5	34	56	1	6/20/2016 21:45	7364ab71a50b937e2dd4fec5c9ad2deb7cad854b	f14071912b4c0546c0d3ff67083bbe48	Iconosys
303aeaabc9d82998a511e314e8801f09cfee105b8010bf67876dcd67f1d6a6dc	31	56	1	6/20/2016 21:47	55940ad4ceb32ea67dcc07b01287dc190c55be9b	3a6fd2ff7bc4b22e145b52ed6eec127c	Copycat
304aa1cc0d05c5fe6ae51c337003d04236a55f544c46ea79d0c6b7f0e8d5af49	34	50	1	6/30/2016 13:48	46c1ebd1a4110f9a73e4308a3fb67e05ca502bca	4754c6afb1b1b85dd0c66fc2babe2d93	SerBG
30542500a2a1400cb03cfe0ef1b38d97ef451dbc28321339c90d5c4623835cdc	33	52	1	6/30/2016 16:00	5274f0037ec66f99f2cfdbc21cc22e24cdb88e3f	c08e0c94ccb1575184c56ac7a65de01e	FakeInstaller
3054f127632e0f1b014180e5941be95fe54ea20adb09d6e98ea4fba0ab81a7ec	34	53	1	6/30/2016 14:31	63c709d3e8265826256aad6f6646ae5ee873268d	2aadb1f58d21fbb9e6afc57b880c0367	DroidDream
30609fdcf782c935559c49fd0436c8d794b2b45d79c5413310779697fd04591b	39	56	1	6/20/2016 21:49	e2889ba6b98c6ae3efe6a25e27966219de6485c9	b69c612f18036ecb45068956a474510c	GinMaster
306f2d37c30c62abfae6d549811a1741f0d087e6d18213ddd927c7992e5b5808	42	56	1	6/20/2016 21:49	f636d4c61555222edb9e51b0503d5f9740781ab1	be1076d826a424fe68a23f421f04dc58	Glodream
30731835d3d97c61cc081bfc546ce79d5ffd77fee70b19d6cfb91109c2230230	41	56	1	6/20/2016 21:50	b6edcab39523910394555b0bc75ca505d1c26342	9a24a8145adfcfd2878b004e100ff379	FakeInstaller
30838b9223d7c9a029d25903030c0ee5784e2556f3fb4994a9a66d0e52452915	41	56	1	6/20/2016 21:51	88128f4c6edbb5a415dbc3510191e5b8b1ad2416	5e7264eb09059dbf1d2878607b94eed7	Glodream
30866091584856ac8a7f353172c3d9b0643602f351be56ba92b4ab2dfd68230d	39	56	1	6/20/2016 21:52	057694b62bfd6a488f3db80454bbd48bf84f68e7	4247a3b9ae9896ded35f61d1279b7b2e	DroidKungFu
309a8a671f1046d7ea90a8726dd0256adc0147df1cd12d708b4a5e7d29de08f9	32	56	1	6/20/2016 21:52	8e54aa2ed3f1d124727edb5838646ab43324104a	d117b0ffee1fc2ea4fd2d981cfcf58d5	GinMaster
309fcb0b2bb599d5a9869ad50b670344607c8c1fada568d8336f35622910468c	34	56	1	6/20/2016 21:53	6b68475ce1a1580bba75c2f85ff2060ad93f4245	19039c091a4bf950ada1a018fefdf465	GinMaster
30a09569ea0334c5ed098220daf7772ac98fc191fe902d8dc97d23f4d93f392d	36	56	1	7/1/2016 5:09	025a6fed57109ffae3e0599cef6c8c52938997a2	819d5bc5ec5a0416f14f5c0d2d1cc0ad	Imlog
30a28b7f5d0a377a2846267ca09a6daa05ffac2789381d48cf0bc162049df006	28	54	1	6/30/2016 9:09	7a3427b4e3cee50b0defeb446628e5cf4f1142f4	ac86b69a001121b916878f58f824a481	MobileTx
30a3693f8a57fb3925b4b70583fa89ee9bc2c1e923f770b078614a7d1348f3b6	28	56	1	6/20/2016 21:54	4d745ad8d5f23b3faca334a5b74b8ce39c2a9ca5	23d772977dcecd5420faef882c2cc778	JSmsHider
30c20fac8745fb7981a8f39afad9339705fb1eb887a6d7e2b47a55645b1e56ee	32	56	1	6/20/2016 21:56	98f2a7725db719aa909b3ca0194c8b7da6d240e4	f9e05dc84ebfe14ba29ef941ce9ff44c	GinMaster
30c92a43ec66c679b2d5121177e2bd6f2e0dcd495c67be5789990b7730b18bd7	40	54	1	6/30/2016 9:09	1b07ff311cc67c41accdc027e1adc016810d5d7b	21151e4b997791ba28f0f68d5092b857	FakeInstaller
30cb118cb74b5f7257f0ecd170e3f3d117f237dc52c35c17c98eea45aa502cbb	38	53	1	6/29/2016 6:38	0692843645c78482d89e4aac49a8b1322c31911b	dd9e7a67d461ad80c9f6242888e126e4	FakeInstaller
30d5dec1fe8ccf804856442fbb098b583a0d67567d8a5a391b9ccf570d2b2d0b	36	55	1	6/20/2016 21:57	78dc31624f72db7046107fd5f719a98fdba72782	30b06dfb01ea3fb56fa417baec0d80dd	Plankton
30d7c91d2f91ddca2965e68936d4c924ea6d1f1edc9873f6d503a4071930b339	39	54	1	7/3/2016 14:32	05b0a342dfadf2ebdb6b2bf15540d4fe4ef4d4ce	6a19cb7915895b6a6a6af542ef0382c5	Geinimi
30e255f2d7bb083f2b7aec30e340d6bf0e6b4d90a635480f18e1f425b4f9135a	36	56	1	6/20/2016 21:58	d328a7e2813614aab315966b292286081cab0af7	ca65d209a6ddb579e2293a3a8fa7ed52	Plankton
30e2c66ab1d21910a4b9837b7f7ac6034e457221fa806159f6bd27be7ee8dbde	37	56	1	6/20/2016 21:59	bae69015005067f750a401ef2334ae98796d17fc	5022e4c31333a88a6d01cfa47d6ac1e8	SendPay
30ed750c6f05c667d152ff5d48129dbbf57ce574424839164755fb7c3d0f8d89	35	56	1	6/20/2016 21:59	93bb1be7cdb991cbc7160d647297a9891f8caa00	a53c1a734acd677b7561795c8ab7777c	Plankton
30f3d33f9891656912178b6ce4cdeca36f873b11026c1a99ac03acc90ae330d3	34	56	1	6/20/2016 22:01	e5482cfb8083c6131ca627ecdda03e8315d89b6b	e6501e1c2bcab0cd30d398d63d92655c	Plankton
30f70d65b05da36bc766c4c8ada0de1fb09cb0835b4ea63b310cd3f44ef5245c	36	56	1	6/20/2016 22:01	6bc5cb0576cd5596192da7229c3f2e62cd46898f	1e75fc148d7bdb1fa7c3c1826ee134a7	Iconosys
3117f080876b6a93011b3f0c288e102c1b1bba0b04a72a2b1bb14603f9ca3b32	43	55	1	6/20/2016 22:02	6a5f31a1da2c0956fd49ea27ab45f777c75ad90c	f1caed20305370033348ed595c726a47	Hispo
311b247951f1f78cad84c658c28c73ba5ccee9a0a559825b444ff687e34226f8	41	56	1	6/20/2016 22:02	fd80ddd0a15a6079b29e5012ebe99fca7ce7d44b	a2e68d9cd1e4d5e69354ba2aa387e630	DroidKungFu
312973ae44afd014768fec7b495c8b36ab0ab35cbf881eebbf6231f9af76822a	35	54	1	6/30/2016 15:10	8fecb6e5e6ce677e15e42e4c07472bf770d241aa	590ab96946649f988e5fe38541e7a58c	SMSreg
31469ddb39c7b3a15617c3698df1e07c963c7038a11db544d43c250d4038d494	32	55	1	6/20/2016 22:03	ee0f624540670b1c8e1cc468bbc662ee23c571e0	bcf1d1ca172040918c0ae990b18294cc	Plankton
314ba33232f07d0eae2648a6df5b3009484cfdbda6e57d8a0b221d215ec5300f	41	56	1	6/20/2016 22:04	3854590e9c6bfb40005f18a101382c4a3ed03c02	0a2486d773b61ff4c26f2bf68e1b143d	DroidKungFu
314faa0b78a4003f501849aa1f24ca58e592345b4471ea41ece25e816ebb8918	22	56	1	6/29/2016 8:12	d7dfff92c7b0f5d27ae16156db38a524abd30462	a5c89e5384133456dba593ef5a8405b5	Gamex
315e29c580f1720dfc0f7ef7d48beeb3321f3bf343646e022420af119ad7a370	36	56	1	6/20/2016 22:05	283438694fc108e9017e8635bcdb065ded98eac9	8afdf0f8fa49ee661275329a60d43d98	Opfake
31684f957b473917ec44972452682ff4ad503e9e7c4a04b7a54b6265b5ac2c5c	35	56	1	6/20/2016 22:06	c4edfd1c491e37df3f03d4c2deb95e6a5c7eecf5	c6180bbe612cfaff693dfca70c3023e6	GinMaster
31707b3fb668b27c43666ddfea66fb76105f2eb17ceb5cc5330e2734f5aab965	39	56	1	6/20/2016 22:07	3a5cd9801c5e4792a204f9c40bcec092fd888c02	c2de2e01ceebd48f49468a2495e1ef70	DroidKungFu
317fce99774458c540b644528ccc0deb431a586cf1a922e92007b68cfad8e50a	41	56	1	6/20/2016 22:07	a16aff87d99ddb86afb2d7835b31a297f5b1fcf4	5444a39697d55d78d9cd2c9811ed2f9d	DroidKungFu
318ed0a197c269a6dd944562c21c2b24ebedcde5030d5b5ee8a8d1fd02050580	39	50	1	7/1/2016 11:07	7440cc16dcaa51bea8c1af13c9991913edb49bbb	0ba7c4f9a4a8d5200a8cea34e0eb5c9b	Opfake
31965fb6b0b67b53d3a2a3bf081091cf06b185767d9a98316cc97c9b99afd868	34	56	1	6/20/2016 22:09	c96920d9a8828416375c3776981979c37a5e7c73	cad14b4cc35370f32e9ff7ecb348c61b	Plankton
319a962f486080b4a7dbe1896a4f1a345d86c5644ebedb8f28ab2b737cf9deeb	40	56	1	6/20/2016 22:10	7f292c579e49ea9b85317284ccf26d72dbae341c	c71740ee94467ae70a71265116d54186	SMSZombie
319db9e0e65fba057227b8b1de29f670df4d7b90224115ba896930851dfea18a	35	56	1	6/20/2016 22:10	4035f6335d3c5cde21e1664e374785ce4f18f74e	99ff4cbb790810b7bb39fd39d02fcf27	Plankton
31b2ba2f2c1fb196dd38017134b5402dde24803f764de6962f68d2c71edbabdf	42	56	1	6/20/2016 22:11	099619bdc10bfdf2f096a4c69822d4aaaf67b9e4	5ee7daa4ffe0eb63dc28cdb0b715c7a4	DroidKungFu
31c91dc24d574f48e7a894e29d012ab1ba9babae3e69af66bb7e0c7d9f78b2d7	37	56	1	6/20/2016 22:12	bc37a51045559c95771850ff4b371d53e0e94705	31953302f6319d309af03d47498bd7ad	FakeInstaller
31eaa1f4f03238858d4ddb092d3b923d2d80c7d602d195b4edd0f130418e1136	40	56	1	6/20/2016 22:13	8da23d730afe30084878be1ff909424e638131aa	f7a9b96935e40be2bd64d895bb9b2951	DroidKungFu
31fd01ca898f5009a20bd706e59bfcb0e24defa472e41ea3a7205592ceca2fbb	33	55	1	6/20/2016 22:13	1df1f5f19135ee54c01a8f34cdf6fefcdf89f3b9	9bf6710d497625cdb93e7f09c79f56ef	Coogos
3201b7c191db5aa27f0649dd4c746029913a7098b3ddc718dcef36487b10a403	34	54	1	6/30/2016 14:32	df33c02145b4b8d5a51e68cbb522b33862318341	d0951d8657e9ba72a9fe99690251587c	Opfake
32204329c1bfb4b15e144e132219b79110afa5bc9337d2b0871aacb4fe71d8a2	39	56	1	6/20/2016 22:14	857f790181408af40bc65b726918d8f01bedf290	ebaacfc780f41114baab6b7a63e81d53	FakeInstaller
32314ca028b3d8b50dbf02de3fb9bdad6a36f832bf63881287be5bf040e0bf17	35	50	1	6/30/2016 15:11	d051f811425ffcaad409d91c5333d4b9f6bcf507	2798a3739a6fbb1c93faee2e76a13d77	MobileTx
323ef1ac16cf8aa2c8e6d802e7910b40c08107d5c2185480939f6fbe1c29874e	35	56	1	6/20/2016 22:16	975d32d27e3f7158da0dd6c7985427e2c37cc55f	63f55b56bb290d414c6ad0b520cc542f	Plankton
324029da80da2ad94bf5c2d1ae829ef95d646b4b1b74ca126177aaa7799c643d	34	56	1	6/20/2016 22:17	7f21e79111e81c5e775a1325f7c35b857756bc8d	66f7c8002b2bf731e46de857f4eccede	Plankton
324373f9e2acdbcfc364b83051a156408c922c2897a557cfa1482a5794a4107a	35	56	1	6/20/2016 22:17	82c744c69060048a5e02f38c0884886123e10b0e	6eebc8b2702ab24a7115e829fa64dbc9	Plankton
324594d998bcd3bfe55c1a641e5e31b7b864fef187a6f9c9e77c44f57105063d	42	56	1	6/20/2016 22:18	8b8f81bd147f3c5268ea67df8daff5dd2d5c011a	da793f38ba4530d6acd7bf76483b3835	BaseBridge
325a8cf2600a697129ad63b2d72f55fe7a153a2fc7daf039cd5e32311ccb8adb	31	56	1	6/20/2016 22:19	c9d9a191c2726059deb39d35d1a6ca7ef89f0093	7edd6ee3bd4aa63de5c2a0ab4d7238a4	Kiser
32674123dcf6ca985918117e76c51a4e661f8a66f1accdd25c71e220b79b1bba	39	55	1	6/20/2016 22:20	0e63ba4bb6712456e8f9dd79bc0ebb2466b13ce2	59c4b1a88985a683773972d920cc5c37	DroidKungFu
326962edeb5efe3f1e8024823da507007130962caa4414419a1948d8e50d79d1	35	56	1	6/20/2016 22:20	5b1bf7ecddd77e88ee861f0d74c7a10bc610c8a4	0cd4f4ad2b059e6f0e2e58222c85e887	Opfake
326fc668fbf5dd4812b075fd963994e1378a0533637899eb07e639bcb9ecd733	33	50	1	7/1/2016 9:22	36956d76d7939a785eb6d80a04418c0a3e79b701	41e89a761c74f3fc14c44cc29477476f	Imlog
327ed0dc643239f9371e3c68efb42e22cff55d3ba761f827c2f4f66800598a37	41	56	1	6/20/2016 22:21	76ca1a864266dd4188eb2958458bf2fda8568a9f	4b28bfc9f3ab8ebd6a2af0b590fd548c	DroidKungFu
328ff57e39148daf440359709e92989aad445f1b41b3f33135238a9343317d85	35	56	1	6/20/2016 22:22	99f38e8ec134a34fbdf41a247aecdd443de43750	b40616f7e8d73224d9ee18b0bf32aa72	Plankton
3299bc63d5751ef1993f5173c76e0dd9a4dac7df59aead29006ea9228eb59934	36	56	1	6/20/2016 22:23	152c9d9ce188fdef579fb3e15bb1c0336d76edb6	37c40719f4afd1749df1ebf8fef11b8d	Opfake
329b6e8c73880e0c938d403aa9fcfd0ba5d9613b7136f833d50cc2add7e9558f	31	56	1	6/20/2016 22:24	ff9cffdaa37f0d6f79bb935401aa5c0f9dab8816	aa6655b409b647065e19758ae5d242ea	Plankton
32a19c6307a93aa73e7503e69471da0af44cfc39fc9a31902bdc2aba763189c0	36	52	1	6/30/2016 9:10	86679f68df83af9b2fa01ba34fe2de078323f6b2	694aca7eddfb9919ab21fab350740d8b	DroidKungFu
32ac3e58124d8ae53d891f296122395e27216856947e0af07e0064f4ef2a89ca	38	56	1	6/20/2016 22:25	cd3e632f4990ee69d2d929f045f21b897ed541c6	e1aa6509c21a5e932af981e5750fcc3f	Plankton
32c7db84cf1d48874ebc9a35f7ec6efcb63160c3266fa80bc517a1b12dd8c83d	35	52	1	6/30/2016 9:10	4cc4b17adfc9e0098e467c3268c25b06016b44a4	4ddcc74d73d2d50b203902fe6e5635e2	Yzhc
32e66195d3c8f571470c233aa8eb1b8bbb35635f8c6c7a044ff2b28fcd01dfa4	36	56	1	6/20/2016 22:26	5b4fc18d6e0ce0c6186cc0e1f97647f9861849e2	5be41307d0002fd94a2438ba9b62c14b	FakeDoc
32edbc215c7d0ab82ff976283f882318dc97d9f846e6c6d29ca59ef3bb64f60d	37	57	1	6/29/2016 6:38	eeaa089072cd15e1d6c0abe43215b2654bc6fa96	e5b7c05d167cb00fbaea91113ceab734	Stealer
32f4bbbf87b39241e52ffe14246464c2d0d5044c876529c02dd291dece202ac0	33	56	1	6/20/2016 22:27	93d1f56985a56c94253118d236505f52afe1203f	a0b8b0c6f0c20fd1e12616952a6dd436	Plankton
32fe9ef7ee7f2214d686a88e9be101a74cc9b1ab47f52d7bb50ea8f0d4592a73	35	56	1	6/20/2016 22:27	c1c0f31676ae9948d4914e7739a369f89522fdf1	38b0ddfa03953bb056d3b3478ff30c55	FakeRun
33326f11c49b4ae7b994f809d96850327aea4535b6f43c8372187b69348d9723	39	55	1	6/29/2016 8:13	b1e9903831569f952cf9617d93b5bcf153f030ea	f16a8e377931c86f0bedf249d4920152	Opfake
3335053670ddc6f4add2dce7448a0fcf8717354428d7747ead80555230a016d0	35	56	1	6/29/2016 9:43	0cfb6b9d3222528aa55a4996c0be07d471080eb1	e434104db57a25bcc7acb834df3f684a	FakeInstaller
33495e3f713113885334d01d66ea06da7604eb159cd3f1f1413eed05d64a6986	41	56	1	6/20/2016 22:30	3d617a0869523430e502c2778adc9980d703941d	f8fb1e3ed3bafbe5558fd022150bf097	FakeInstaller
334d56e6e9db153fe2a44434609e0410e3a4714d5b881fdf19a0271cfacc8759	36	56	1	6/20/2016 22:30	da2a23c5f3acaf718f2b8be71a5e98a76f2253e2	9d89a4a3086e0bbe736e8bba86f86146	Plankton
3350f12d5f7dee7b98ebe7be74f096ac5537146ba2e2fd922de7579c61cbcebb	39	56	1	6/20/2016 22:31	1b95d3f5c945e126f538b67a67127d6d151f2d87	53ec535888e1f0e4a7ccc972dc0394e0	FakeInstaller
33573adee330e08649515394f0c433b3d18f1d657538f9bb672a4638b6790c33	35	56	1	6/29/2016 9:43	ea76dfe71be4150846e4e937c9640c8546d2d9e7	1873ebb0538fc2656ea67aa93815dba6	FakeInstaller
3357ca7ad09eee8391d7392e1ac73ec6ed173d092d34c061eb240bb9eb12d837	38	56	1	6/20/2016 22:32	112b7dd80612e279a096768f53fa6abe6a7e6663	36797db6a8a124549ae3de6219306f4d	Plankton
3371f7b28bc03fc768b86e9784213874bc6e9dae1b793e0d003b39256e721d87	33	56	1	6/20/2016 22:32	85acb40326a965608c2b3386e8d65c41a121539e	6c0fd13cbf9363f4429e5fd8e74a87d4	GinMaster
3376c0859c7c704b3f82a002800c3b0e86f951464080af73aba678ef528073f3	33	56	1	6/20/2016 22:34	6cada0e892d8cab0e1a7ce221f6c3602c0944bce	ebdf2e98f313c9ad531c4c6a2e5fac4b	GinMaster
339e1c0b7a7a193a8fbfd96e75258e9a26d00d568db412d892ffbb0d840d1692	35	50	1	6/30/2016 13:49	5a0ec44f7b9521ae33b5a03e0a47fb49b84a0fc6	83a6e1039f7c34fe40ee0131b37e3418	FakeInstaller
33a3d0dc63308e95da93c19313af7055274f92a97454cb96f6924a7405d09eb4	36	56	1	6/29/2016 9:44	f5610771217d203f9eb303adc494068a1c1eb2dc	6b745ff40f5cbe0538d4ca42de1b2a34	FakeInstaller
33af4b3acca35b70112fc6a2fbc369eabd7f8c3f1e99d0db76d4f84d24ee3a6e	42	56	1	6/20/2016 22:35	900c6c327e33b655fb17a161e9e9b8b08a2d8fd4	bb54229e4023f371798e2365cd8c259e	DroidKungFu
33b123178973ce7942204b30b9fb3e3b07530862c72a2371a0e15a91e2d99af6	37	50	1	7/1/2016 2:51	7051f273671e2e0492c160cbdf55089f30954798	7df4996d7367b63e16b06c9aff7d094e	Mobilespy
33bcbc3a6c68a69dc318b689fedb4c8b47946d4bd46dbe2ce2281fe60d3427c9	43	56	1	6/20/2016 22:36	d5abe22cf6053b03b800e63a4e43ff94ee558e50	402032d37a436151720bb85f50f3ee03	BaseBridge
33c9604db40d4453935a7076ba5018061bc906ace486bc8c2d7197ec08eb8951	41	56	1	6/20/2016 22:37	3d451f7093cd47ecf9e41317221569322b8acd20	234549e7bf9c20676b5c9d09b3be80bf	Geinimi
33ce05057e30af01826cd3132b99604a4a2de837f0706718a7ac4bf0c94efcac	35	50	1	6/30/2016 9:11	cbf75f821b63d2fc209651ad05eeb7af8803f567	164c8249606c67e1c3548df530fe1452	GinMaster
33d27a5f6b07557021fc4c7959bef4c0e7ee79cc3991e7e213de976b60af1147	31	50	1	7/1/2016 1:30	97284bee6004a0d14a080d23a6b054315464a1a4	764119c3a0396183e54d798c2c892c6a	Typstu
33d900c1e8b9a112bedc1f4d1ed688ee783443279b257aad75d95d0d5fb01e94	42	56	1	6/20/2016 22:39	b2c2dd345107012734fc86188691d9d88093cb61	42a0b5fb288d212e2b1aa57c13dee636	Kmin
33db1a077412450308ea7a1146d6e83e6e62ddc9f42b5fdde1c5c805c961c5f7	42	55	1	6/20/2016 22:40	1adc9225b10f24f530224176cb45ef66894d7aae	cea0293cdf0cd58cc7976a1bc9238333	DroidKungFu
33e8fb829d4dc556fa01adce3dce5aeb4e377c3c23dccd7b36c160ef95820154	37	56	1	6/20/2016 22:40	2b233d3bfa2f273bb4fa1aea15931b597026650c	88ff678f52eab90a45ce13c2909743de	Plankton
33ee8e240c828ae45c4cb91367c4e0d66046cfe02bd829b5987d240b24adffc3	40	52	1	6/30/2016 9:11	ff43bac6d9f1ab1042a2f3352f2ac5148b41f1eb	84d8c890619ba8dbc36cd703a113d7ae	TigerBot
33f201c98e6a1b20dafe95a9244385135217441c50504f0d1aee1ed5c61085a3	42	56	1	6/20/2016 22:41	ac3ea28d293ac8ca11983e1bf9ae41cc9fcca27a	358d371555e93d4ef412909558ae7596	DroidKungFu
33f51f1d40a5ed3a874d7abc5720ea43eb261ed6129c3f06f234157780f8de3d	43	56	1	6/20/2016 22:42	48c83c457ee6e654354c3594ba7362397ce1626d	a89eb956bf8573f6336e65d7e175258a	DroidKungFu
341dd03ce944519724af5ea354550fe18b797c488d36ffc83a03a2150005ca5e	41	56	1	6/20/2016 22:42	cbc3e67ad8138febc4e4a6bf6c4c792f8c3db28e	774c829b9f7e477aea2c1537f2ac887b	Adrd
344ac6a54f971bb1871902b82727add350fcd906da8af9f6c725ba88d38b976d	40	54	1	7/1/2016 4:12	4405c6c1c2c05f0dc7fae0bb8ebf8a49a9443767	f45a79f1ca5bedb9d49f66ba2f70bdf3	Opfake
344d449e553113f529a3b121c3fc3369a1f9532ab1c65114338604de06dc6ec6	38	56	1	6/20/2016 22:43	d4abc1afa71e2ba6d14dcb381182e7c226cfd63f	04eff85be945d127cd001c29ed8e9c95	Acnetdoor
3452481b9d6415d5f357ec451219f30aff357b626540a0767eb11d7f9cef415d	42	56	1	6/20/2016 22:45	025a0a93f4796e05c454bc181b8fd059245de539	d2f88539f7ec766e3c1c7d1a11ba7f8d	DroidKungFu
34628b0d2ce0984f57a7b9adee2d8d6e56f9dbeca32f714f4616b2acf2192f64	32	50	1	6/30/2016 15:11	c7488b2745cdebd34d712b9b5dce30672d41d740	646fe252be9641f5dff76b929b72c76d	Imlog
34673f7b8ebc727dc4c1fa78cccb62b466cb2c0e93764bace19cd1b039581e6e	36	56	1	6/20/2016 22:46	308a985877ac3852ce4f950844fae55bded46c0e	dc5576509df3213d20e80a14ead8e629	Plankton
3470993ca0a5f128d2820c7585a5c1c6b2b8af463425b4b02a7c5fa5e2df3aa6	41	56	1	6/20/2016 22:47	340dd8625a6a5eb0750a402d088141b3ee14225e	f6d37bbae71094a79c6f42131a65186b	Adrd
3470acea8224ad065f1bc5c713f14423a196ef1541a115dc026783a83d838ac8	37	53	1	7/1/2016 5:09	3dd218675ffb30cfd81f238adce81cee97eefb7a	abba6aff366a22400439e40fe6e1a145	Gamex
34747c73d335bdfa65726c532b85840ec7c5ab4867e32bba1aeee73c92b2a42c	28	50	1	7/1/2016 2:51	c35428275a126d7ba9c806e205fd9071a18f2eaa	666e292f94dbd39e1a4f88f3e2d44e02	Spyset
348a338938b30390eb4a02d61572f0b7e8a5b597a7e42bd3bac5796a7155e468	33	56	1	6/30/2016 13:49	09836a18a74db09d4594396887ebfe34b3487cab	902f11af2fac85eb96169abde3583a26	LifeMon
34ae379b8947ef6b7fc4de8272caf36bef39807b73e7f7574e426f1889f6b0ce	44	56	1	6/20/2016 22:49	5f9e7ca78bda7f4aff3640f84d8162e2144b87df	676c0246a58f9b247caf5550262cab19	BaseBridge
34b3d51b46a04f6daadc6cecb13dc39bd423f64b0feb326092a1d0c67c2143fb	40	56	1	6/20/2016 22:50	4c42d316c7e78ea35b7772a0979be08fb2ac4a01	f2ce75c36f77f01d03dbb9268d9be205	FakeDoc
34c5c6f2f3218ce705c2487486af2da9ae6cc14f2a0e5bcf496e6927a8095768	41	56	1	6/20/2016 22:50	20d4d5e122606928f9e57359e0d73440c3b1ef4c	f1ade996b83bfd9591bb32edaf27b24a	DroidKungFu
3508d165f59786de4ac7fefaae6c74d52c2274ea04f903ff451e4f80a9276884	38	55	1	6/29/2016 6:39	de75de9c6539e082e627a5fac891ea09c656b15b	000909ced10c186f237ac54df1386329	Jifake
352e2e2b57138099966a3a558f9eb3d6a88c27fa6d401f767b36e5cf3440f06a	34	54	1	6/30/2016 13:50	c1f3de130af7c4b16f12dd871fd1fe13e496aa3e	f19d20a8a7602d597cf4a261ffb936a3	FakeInstaller
3545b7279834499548edae60ce724119d6545a484129d169dbd2b05a72af130c	44	56	1	6/20/2016 22:52	0495a2b12fd7aa45a60f046e31f6d82210c864a6	96c80cdb31f265628f350976259000f4	BaseBridge
3551a41d5bf6689aa5fda5a918f65ed04a08247d7e17fb3ab095a0a5d49da126	39	50	1	7/1/2016 11:08	60dda94a93168d3815e93e7b3791dbb97895790c	34939327b7b47c4f90478d5a1b545126	Opfake
355447f2adcf722446746368e15976f889fdf403320af79be010a1a7533724bf	31	50	1	6/30/2016 15:13	927cbff53ca33a57e4ac611d31c28250a89470ec	2aacb7df4aabbbfbe697353d3b9a5a5b	SMSreg
356dafbd794f9623fc437216adcbfd39783df0c6c046708f428701c3c9b99284	39	50	1	6/30/2016 13:51	8c841b25102569be4a1a5f407108482473fad43e	514a12d8294029f728afa49360bb01df	DroidKungFu
3578522decac07ad343ca74f4fa674c3895925228fa3a524da5dcaf9473746b4	36	54	1	6/30/2016 15:13	f0d8f983e87e785767ae29810fef8df6811ab061	5247380b4f189ad1f0559d237c816ecd	FakeInstaller
35a63e4a1580802f144fdb95ed71d9c3f0bd18864d4f2b0e5fab15b647f7495b	40	50	1	7/1/2016 2:12	4cd4d965b175e97eac186f16c369f2dbfca7d5ab	141a3f4578d993987e40a3f7e6a827ee	Opfake
35afd90e4cc5d5f22592696e1333a06f4bf8aa5abf391aba105d5f30d83dda38	38	50	1	7/1/2016 1:31	f2eb2af5b289f771996546f65a771df80d4e44da	4e1324fdfe9ae3ad79ae67f53f62ab63	Opfake
35cefbc2f7db302e881daebb572093d721e3e94cddec465b6f08877095b572bd	37	50	1	6/30/2016 9:13	8c4c2e014c4395664ec9a10d192e86b7d0142cd2	1962e25f8e63e256b1cf297a96982a8d	DroidKungFu
35d7f04bf90be9c17d492126edb5ea3ca1e4b6c5270750d86bd93d557afba17e	35	56	1	6/20/2016 22:57	bb53df54705a7b6621d1d690e1662e60d2f92258	44fce9d4fe311efe0aeaf897bb677360	Plankton
35f60d4b7cb36a6f45256f4e91a9c0cba244c58150531b0e4920e4431c441c0d	39	54	1	6/20/2016 22:57	4c9f885680124dbcb8d590704d0f8dff4602f909	14293d5b12edcc502d3b97eae78f8df1	DroidKungFu
35f7c44591672804c7e186f3b9d73f70a3ec53adaf0c8f0dfc9466a1e99d017e	35	55	1	6/20/2016 22:58	db8901a11bfa196a84a873bb823990b4f921ec33	7fd931dfcbfd0ef55fd2c6a44f270ed1	Plankton
35fcde5ce165e2442805f3bbd9fa0763d4f949fc939df8a38e8eab0162b52335	31	54	1	7/1/2016 2:12	80e9322fe9864db9f2ee22a93ce9d3cf983cc4a6	700165d6576662438ed9da4e9dc036fb	Iconosys
3603244eafacf8343dc0039d58f44cfaec8303649e74d9b5fa7b2e02f6f42e19	39	56	1	6/20/2016 23:00	f4149e6294a0f4551bf69ff1563d65093faf33ee	ce496aafec0e0d95bd14f922b2e8258a	GinMaster
360a0fb734ad535b6cf07a00c0cd9bb881bdbe25dfb1e5231510e2d8717e3bb6	40	56	1	7/3/2016 13:34	929b4a25f8c15877425b2ebc13f161409da2529d	67765fd5caf1c876ec65dbb3d1ca8499	Kmin
360f9073c795610c6c7e89a329b684a469012c973a22ad6142159afb7e9b5df5	30	50	1	6/30/2016 13:52	902f988b7ced8302d7b7e8a75cd4d3e3f395a55a	bb15dbb81eec07c65afd41244c6a958e	MobileTx
3614a90280ccf9ba6035d39931b2379730ca78de95460577dfb326505457e59b	36	54	1	7/1/2016 6:45	8759ae7a6c3bc0b1b147e9dbbf1fde1131bbac27	bd0411e4878717229306a5ede6b3a622	FakeInstaller
3616e27ffead4ca6205297b24f64ce69849efa91fec94c9d0bcc41aefbb70a85	40	56	1	6/20/2016 23:02	97ecb2f8f4e5a78debe155f389687bb66943841a	eba75c4139c30ca61cdbfc1b13d78259	Moghava
361c51f12ffc337eb1293a1f49c1a5034ca708a9a46ac478217a2ae81299e95d	42	56	1	6/20/2016 23:02	037fd6ade20fe58e6c5723112c9c3475313523fb	3d1d078e166e59b581b709556881f12f	Kmin
3621ff3ee4c66ada79762d2971b543013852f7914edaccd71dc6d10cee18bb49	38	50	1	7/1/2016 9:23	0b36ed2f913a49b3dc65f3fddd4d0ede6cb1347d	d42bbcee638ec421e1c785f9b7e8e77e	FakeInstaller
362892a9b04a8b8d0e41f0443996d7c3a57abf0bef8cf0116bc63eec01d247cb	37	50	1	7/1/2016 7:49	5888cba8cfce5b6a92b1f28244d8417265f416f7	9acc4393f9c8a06a4f02ac373883a59c	FakeInstaller
3629d46c8b026ea39c06845ee20902a848dd4cfa111befc26dec7be505d6105f	37	56	1	6/20/2016 23:04	07626087cdb09ae6a5d266ab0c28791d1a3d570a	d7f9137575bc3bcd56850c57ef43eb11	Plankton
363557a87c728596590dad1c719f08230a745dc512b5bad3e3151fdd540f9dc8	39	50	1	7/1/2016 1:31	a6c975bd9d2aea97286bab4876aa6dc9c982fed9	e3332167b429948d6b490b24bffa19c6	Opfake
364208a37c4cfe27b346953b32f7d685125c087b0b919d022cf5e6c8ae8aa3da	29	55	1	6/20/2016 23:06	6aa9e12359a7bdb21a5cbe739c7582ef02087a0a	f5618434ea4df4843ee7c5cd4c4ffd69	GinMaster
3645f35ba47a9bef7defe359d173e28d60d764b387c275a58b0666da4eca1608	36	55	1	6/20/2016 23:06	c21d57e4331149f1051d892166380ba0c9ce7390	bb99d24e7b80dbeea6c8baab29100ad1	Plankton
36469c796ccb6f5a3451770ffe6c420c09475ac05945a8cf92f257bc5440d15c	42	56	1	6/20/2016 23:07	9b8232284340294c5cf7bbe61ec560f1271a8e5f	3d77984008a275ce3acee937c7664fb4	FakeInstaller
36474bd17ea632ab2f723bd465d3398c531d207efc26fd1dd8b472a861e3630c	36	56	1	6/29/2016 8:13	e18e995ed1ff926c57373594b0e1daaf73273fe7	84ce8f556703fc2cf375746cb5f09cf1	Opfake
3647ee4988964e0f41326b41db57b8fd57de25e84288a86e5984c13c1905d248	39	55	1	6/20/2016 23:08	3cc3cdfde1607e85bb4830e1825fa396fd75abff	d1421b9de2946c4064f5f3a3d28ce04b	FakeDoc
36521cbf9be6fac3dd7e760edf964c5e0aa2af85f4dc4796be12b4fee61e27d1	41	56	1	6/20/2016 23:09	81a3d4e7b922a787e58d63e4aa506615e5932d71	7409d91f230db57e4b553d2bbd9d5810	BaseBridge
365b4daf45f7306879fcf15eca4c579423746e517a31f3f8b3a6a7d30da46369	42	57	1	6/29/2016 6:39	938d0f1c1ab727751e5b4dd722d456a742c410ad	2cc32bf66649bd5cfb3fee5a42c7e35b	Dougalek
3662714ebaa129e1d656e47e08910f4a522f81e2e023425135892959a0f540ce	31	50	1	6/30/2016 15:14	6571896d92debbceb55f7d70db412078882baff5	d5d2ec91f51f8ea0291b76c02bf16431	FakeInstaller
366f56229a3a32627137d8b79acc94fb7f7a965a350d961d6bb02dd196ca6ed1	35	56	1	6/20/2016 23:11	ee4b8cb4a5d608cb7f5f596c0e0bae8e27ff1b08	34737264fdbbb302d2599056c038fe12	Iconosys
36735db141c7953f1b2282ad4d94c84edf56a5848e5e794fdc00c8150c7b30f8	39	56	1	6/20/2016 23:11	f17399c4b431b9b6d5cdd66510694aa61a697125	fbacc3ed610d14717d220f1f11fea1a2	FakeDoc
36748c5a1b67e48c256a40786836b128967572bd3e495b1d254961ac5e597b4d	40	55	1	6/29/2016 5:55	dc579b25e30a0c51c9960efef442070118c233b7	84fa2ea103a7e3475adcf1d81c33e54d	Stiniter
367cb369e9ff5c8ee8d1fbce4a52924f22378fc61083bdb022f933c77f7a4d24	42	56	1	6/20/2016 23:12	9add8d412192bf5cc4e30f56355c0cfdf183e015	8e74570389e94ad97fc1052a73a01f72	DroidKungFu
36863bbc06caf5639ca8f24f45a211749f612dda2dcdddcdb461cf0dd3071421	36	50	1	7/1/2016 6:45	38f0ed8d7886ee798f8aa676c59f7db2d8d15d28	4ee191eac4bf1d66138083da7c02f5be	FakeInstaller
368eb74ecc99ed42c6697ea5dbe80dfc4ff8c079723c789f486e4dff2de7e5fc	37	56	1	6/20/2016 23:13	5aeba908e34545ea6f3b983f438acb12ce5ba7c6	99e42dfa2c847ff0511f7c442999ffaa	Plankton
369e03771a77f90ec48fe26315e3bf776d0c411ea0961a7f90b2562f08e2017f	38	50	1	6/30/2016 13:52	0a7dacb28d640c8a0acc054824313aecadaac8bb	49faa88fd1c6e2b1e249304f7b869c6c	DroidKungFu
36aa6b9aa1067fecbf6e385cf7ed4c032a87a924ea622438eb8e00ce637e8e72	38	56	1	6/20/2016 23:15	60ad799b798d6e706d9fed293680eeeb045a1b0d	f1a0a122c109eeb547ff86c9a662a80a	Plankton
36ad60e9c1c3e982ba1bbee7d125895756e55723ec2ebad9d6bd3c679df49863	38	54	1	6/30/2016 9:13	635b8c6866bbc972e1e60a25da89b37b2f9e5300	d971bf8030a717c82526fc01821a895c	Opfake
36b716c5284023e598d5e8bfb438e96c0e3602c43f1a195eacba310a82878d95	37	56	1	6/20/2016 23:16	d31cf049bce76ab69f7bbd43dec7af5d67e0855b	d276dd411fd11bbf53b2c5de815f1537	Kmin
36c25d77e5097eaec3b3b7fe879533d093e8cd40bce16aff601102838eb2a211	32	50	1	6/30/2016 9:14	2c4dacb72758574156aab80acb932a3dbca1b870	aeb7f5fce77a940b2bb06187bbb6f6d6	MobileTx
36caac4f0d07651a5e5e7edeb8730bb68f7c56fa8577f669adeff6a93ea7676e	42	52	1	7/1/2016 5:10	571e67f3bc72814a11960be4531e409a943c457a	15f7963e624f7c148cf00f31800a12e1	Opfake
36d193c96a7e7738c44f20b2aa058811f86eac11b58a1c09edbee090d3860c7c	39	55	1	6/29/2016 6:40	ad682c115726731ebe0208f34b8eb0afe6a13c2a	a568eee4625584fbbe3f2b6fce1845d2	Spitmo
36d7471fa1e7c3af4be233f4f4971b41cf0a1ef1067d4c3b1d3bd4c3cd3d2e38	43	56	1	6/20/2016 23:18	0aa251d6ad8fb378d48d010d3ef1defe56967e35	d20d8e408010da62bcf9d8e535ac2684	Glodream
36e2688ae7cf80b37c7885861ce4feaa65174e5b32f5e027141ef963469c56af	41	56	1	6/20/2016 23:19	7de1245e367861bfe19a0f97b3eb8a2ef9c9fe90	a1def01e9364eb1b1aaeb852a7c15991	FakeInstaller
36ee8890ce1680a145925831d6faf954e493dfcaacc730786176d3e74361bb0e	37	56	1	6/20/2016 23:19	628dc694622c33e93f05a511294add8b51d2e6e5	fc2b074dea7201fe0c2fc28237d230d9	Plankton
36efc0f8aca03d59f8fcdbc21c659c4e936c0134731ac3f77ca1a25b9acac29e	34	56	1	6/20/2016 23:21	c435d00965e764218f7234d61be69606217e53a3	290a5b290be2daa4e70104247b982c6f	Plankton
36f4a1029d93e20ef064b46ecbd514e7ff843d9cee50f6334cd5ce249f78c7bc	40	56	1	6/20/2016 23:21	f2bed732c841a2fff018f9b9c971bbeb994565f0	f9ef730367a2fbf32c3403ad2af6255c	Adrd
370eae9a4cc12bfb36d51d91d34d3f51068cf5442ff7c25a93dc2ebea2d6c144	33	54	1	7/1/2016 5:10	8fe0df7a3ff5c7c15a96b3280d6cc76dfb10b39a	1b2cc4b4e948267d057aa8df63a0eae2	Imlog
37118e4b6015ae48e09b17ca4d8b586a39e4e0c802244c7beec44e8907aa4cb7	36	50	1	7/1/2016 6:47	c1ceecaa43ba6617515ce8de929dd8ad046b3b25	aac6dcf06f982062408f418f301d47c4	FakeInstaller
37210f17b07551aa354264cf7cec855beaf46257becb063bde87c40570144375	34	50	1	6/30/2016 15:14	cefc9cb7568bf5d6fdf0fc5dbdd3b293885606c3	b5f28ef2ff9d9856a637f3d4ef64227b	FakeInstaller
3729e79c44788fae4a512cea7e33ea30e3d89fbad6284e880c2ad530f8ee074e	34	56	1	6/20/2016 23:23	e44bb973d371d72cf304874d46f46b645c04a155	9b0763d0e1ff73795cacad88fe18e5ff	Plankton
372a252bb293f5235499c4b875cd10575844eb00209e1dd7dea8cf61d8c87e6e	41	56	1	6/20/2016 23:24	2a41e329f8ddd4d2a0e69b1259361f07323bb3bf	db5723d5b86073330bf919d72d9c88d1	BaseBridge
372a2fec6175e91e7fa6f15839250c45d64ddcfb0719306a86709575d1cb9002	33	50	1	7/1/2016 4:12	65359acb7abab1e87dccb11f6e5b4e3d7ee8c78d	e97bca8f99ceb323c644b153ac3567f6	Mobinauten
373b0af3f33592f111bb8523f476b5494c54ae4354729d1032008887391b0c95	34	56	1	6/20/2016 23:26	7c1079bef029735480dfd26f294b9c1a5640001e	5b7d989f7ca72571c4cfe92b78210890	Glodream
373c897265545a91aab7063b1bb565b2b75aca90f6ce09d767868fb2b4e724e7	33	54	1	7/1/2016 2:52	1e8e36573a590ff04f3bdbd6d3fc89426a8550e8	51bfb6bd0f2c45f24d976853234516d1	Dabom
375b3f75799fae5f5a25d118615aaf3fd785428b0e4e4769273f76e81cacf537	16	56	1	6/20/2016 23:27	b0e04ede111368d3cc4a1a858b94098fdc08d026	86985a0b6bfe032480959c83c4f8dad6	Steek
377a6558bf0175460bf6bd38f5b5dfb47b7e9611a57322352082e399513062d8	34	50	1	6/30/2016 13:53	0b9aa1a58fb024d4ee174effaf33e8146708991c	d5e90dfb2ff019dae0eafce329c907db	Opfake
3796938a53ce6b079bf1a789ed1f293db36055479bde2e859efb9b6af022f468	40	54	1	6/30/2016 15:15	3ec8be9fc9dd99b242c117e6ca1306943dd356de	072151056dd6b8f550b48fe400bc1dbd	FakeInstaller
379f0932084641fd8839b2101428a5c856f4d9c54dc9aff4a5d58a0de9a12595	36	56	1	6/20/2016 23:29	2bce037700e7ac2e7b5eb3dcdf901e2df4f6afb3	d7f8696d4654944dda6132a4b4c046a2	Plankton
37a0277b5da988cdb7c3a78758b4ce58665c5fea8e4ca34004aa0dd38fb5e44e	39	56	1	6/20/2016 23:30	6f5c44aac413c41f2cb817435307b624c8fbf4ad	5468acc6a15f9c91ec1c4cb0fb190f2c	DroidKungFu
37af9eeab701cd56c7ef61924705348443917270fd9e14553dc3940e53f4b1cb	33	51	1	7/1/2016 6:47	aee8a4fbb6ce287dd16badb903763e57a26895fe	dafe9b155a0bd42451203865485f5290	Imlog
37b3ed98c691fe6ad35a31536c9cb3be81f43380168f6b0e4c35b9ba354d1ff3	35	56	1	6/20/2016 23:31	68b86791c9c889701336dc013c43308221d6768d	9e1dd2f717cecc6bde6455cbbd739caa	Plankton
37b5bba7eb3da7250cb2abe9ea3960362af5463d362d0b20c9f94738af38b116	37	50	1	6/30/2016 9:14	5bded5d0f469a8a34e03de913a8cd35776f3c7aa	0617f18d5dd33efcb8508c1bee817fb3	FakeInstaller
37c1f16781b2399019aaf2525834adfe00592f1c62d07d1b0c91a40e11d1b80c	37	56	1	6/20/2016 23:32	3b76934c273eb7911ab974d9358acc4584f7cfcb	6af1507811e1b839d64971793b8e65c5	DroidKungFu
37c8c0c9fca6d85627c7d208b597801a31dce7f869ad18c436f220b0bdfb882b	36	56	1	6/20/2016 23:32	316c1e6cdded038915dcb85a9321d2753d5845c8	29f0b52cc0e6069244e24f41a2b5ad73	Plankton
37c95029de50c52e3416b394e2feb27ac9e1fc11954ff87064e613f0c9917b33	35	52	1	6/30/2016 9:15	132f70936801d48da0677dedb09ef526ff1403ee	23fe7f0942667867fa14ddd7ac855e14	DroidDream
37c97fe776f0af6b21be6892124317461f75032f33944d933f1d046a90bd13be	32	56	1	6/20/2016 23:34	640ba40927fabdaefeb8defc440cc3c62c807f75	151ddbf6714c8ac73893034ef1fe5017	Nandrobox
37ca38ac7aaf4a596979f6706dc2efdf7decf33afbbbbcaf3d02038d86d25e5e	34	52	1	7/1/2016 2:52	fa5565a1ea865e4c1655e27f091b99f22d94e884	cee7de41163fd7107ff32e87a640cff7	GGtrack
37d2af6588343d813bac06d8db964491e04cd1fb933dfcdd7e940c0c47975bde	29	56	1	6/20/2016 23:35	a83c49fff85c4fca7b91cc5d11cc1c469cab66ef	08f02e77a3e7c787614889ff2a71b24c	Gappusin
37d382faafcaad6f8bf5da383cb8703b7094a045aeac5e13b5f4225c6272a615	29	50	1	6/30/2016 9:15	5e2fb0bef9048f56e461c746b6a644762f0b0b54	5e26403a5f7ec59479fb1009d875bcdb	DroidKungFu
37d7f08a90c1a53a7032ac1d172907d015ddf40b91ab6880331457407804d13b	37	53	1	6/30/2016 9:16	f1f8c997d77a6cf521a5f3adb9771d5c625f35cf	f40deebbbd15a0fdcab0857b59d63f1a	Adrd
37dbaa13b3a42eeb4c505f25b16d9c1c4454c69310a20a1656afafa788048343	36	56	1	6/20/2016 23:37	a90172f0a09a628e1d29b0a5388f04372ab126f7	6acebca61847b2299c1a8d20f56627e8	Plankton
37e4182d3a4de99cc739fdef41aabbd8e636f15978e73a7e0c09ee41269deb3b	37	56	1	6/20/2016 23:37	6766ccf597c1daef368ebdc9c40e27fda332592c	5021975958ca05ef4431d58b6703dde4	Plankton
37e5b63e3038abc52cc19a31aacf9aa889dd52e9fe40c42eaa8474b73fbb6703	36	56	1	6/20/2016 23:38	7c3cbac9bc5bf24cacbc0928383f07d377c5d4e3	362b24c33dd95019ef48d6f0588a43e7	Plankton
37f744e08603d370514a1f3e41a657ea3f9076e5faea7ddd3edd997cc6950fba	37	50	1	7/1/2016 9:23	0fe22399532dd122374148b70f31b35a6815741f	ca09381e8d5e76e7c4e1f03f86ce2f7d	FakeInstaller
380064ebe3baece077775c70cefec597ec2ba1c7ae11272b4604e141f7301623	30	54	1	7/1/2016 4:14	d27b44c7dfebf9b83b22042356cdf078a64277d8	4fe26d3eee7f086b81f45da34c6c1d2c	Spyset
38019aa27a0dc2f7e22514ce95c34eb47ce34d50aeda1f0257f4130598bbd173	36	56	1	6/20/2016 23:40	76e6cb7c4ab550178d829eb25a8aadfa88aa80af	0e280e80a04885b63678fb65390bc34b	Plankton
38070b4d027e0256e6b8538384e374e14d7f8006920a60e9bb9238cd45855cc6	42	56	1	6/20/2016 23:41	60e1e73e0e3d320d3168766e65caf7e3468ab06c	ecc4aad77ab042a4fa1693fc77afb8ac	DroidKungFu
3809bec6e3a94f42c9c8776801b14b7004064ad83be835ff0fe925a83cb52cb5	34	56	1	6/20/2016 23:41	4fdf183d9a06859cf1994b7536d2621d59d507f3	aa6027707d21480157db3e4350573a11	Fsm
381865ab9e12ec2e2a9a3e45f3419c7707a19dfaa0a0644631c8f384ab851bd4	36	56	1	6/20/2016 23:42	757525fc75f3b5951bae74c58ddd8bc311a880f4	e768c7418d4e978614eead6da48aee70	Nyleaker
381d5cae267956488c72df68391bcf134ba4dbedf3dedce539d885a8302b4015	47	56	1	6/20/2016 23:43	9847a2fbb0749b0b160c996767f245f306239bbf	a3bca26c701f02a34a838a79a7c4e4eb	ExploitLinuxLotoor
382faa3f0119848f4c0b325fe50ae8659be2b09e069f6660436276358856708b	37	50	1	7/1/2016 11:08	827d727ee266f7adf620a819007385563193209f	00e22e2509e56566faf9254f08dc3fe4	FakeInstaller
38337e3594e02961c8e6eeb30192e5c670bb8c625ef7272e317be8811b7a1536	38	56	1	6/20/2016 23:44	d99a1f69275ba4b52d74bdf1fef12a1fda8c86be	f0ab559ca0c0cdbb0fc19f6d72fbb925	Geinimi
3839189dda947bd284e17c19b725a40a14cc6cce66f1058b62714c6c041db911	32	56	1	6/30/2016 15:15	f79f162def49030630ee43c391bd1fa9745e0b68	580c27646e1d9d3696f19cd3cba5693a	GinMaster
383a4f303b6a4e87496b9f271c48998a1b9a4d27cdaca41e0c7f8985c9f9dc59	32	56	1	6/21/2016 3:02	584d04060b833d184a8048eb91a187a3301752ca	a4d6033f66da3be83cbf80724ca013d1	Plankton
38474bfd8a6475f57c2b6ab4a92586958ac2e21ae0e9d1ebb3ab4536d4a8ee14	38	54	1	6/29/2016 8:15	9f83dab3edddf0cac9cc34844abaf1ccdbee4019	ee58408ab6f6c273229ee37cbeda3f36	Adrd
3853430d4601544111d1f1da80ff353dc4601378f999df7b53dad7e313f86e1c	42	56	1	6/20/2016 23:46	095b4416b29b187eb1fbebb2f9d8ecfa688c4ad7	ed8621092d77e747f26b92b6ffdcf095	BaseBridge
3856d9ba4127645c7ad1326a3053c26de1f96436361b4348e35425fd6c7911a2	39	56	1	6/20/2016 23:47	4bce5a408447e9204a8d2f6302c303a1dfaaa718	fd438913c5cc8a0523c63342d8522ca1	GinMaster
387fa245eabbe090e5218be3df42bd9d6c67b389359e0727133055f7609c0807	37	54	1	6/30/2016 13:53	76f80b9fda4cb7f75c212bd71c11ee4df72b3cfc	0a369a5343efedbe4862efd47f75704a	FakeInstaller
388d67fda36ebf895b99206455cc6964afee7df7c73ae91348cd2f8c2c78be7a	37	55	1	6/20/2016 23:48	4a4fe9a24f0388fbb32cb4adc3667d775d53cf77	937c84956f6b23c98649fb658138ef93	Plankton
38a90e9ab4faa62ea71f1fc726ba4b747fa363d9f4d15e7478239e771fc36bc9	42	56	1	6/20/2016 23:49	ca3c511854451c77958ef3b9feeb9f77b5bc80d6	4bc58450b92453e094e584fcf4a32ad4	Glodream
38b5af6cc06948e8bcbef421325ef4e78369e64d973b6ec6357c49f5eb0addaf	39	56	1	6/20/2016 23:50	934ecb359116d68c0dba7f7b32ea084aced5dfb6	64ed0230f82420883006b42f46122329	DroidKungFu
38dc469338ca4c08d2dec64a4a67eec13977f0b4d789d8c526910cfffc837a66	37	56	1	6/20/2016 23:50	15d71e0b4f2faec466a23e99d75ab6a7fbac3b2a	11a7767bfe4926458ec84385214b82c9	Plankton
38de60d097f55d16a36f4bb176532341a131ddd4d08d9f616804a3a691728c8d	39	56	1	6/20/2016 23:51	f6753a8d77cc9b3f8b564f65a5932fb64b692378	a0927ff115f03db8a235a7a6352874f6	GinMaster
38e2510d3418795f73055a95641dea96521fe108607934b6f941d37493e64200	37	53	1	6/30/2016 9:16	1b5b770ee587803d5b448a55b87e9ca917138188	cd66ef6e22126bc7bf1552cc8e8a5aa8	FakeInstaller
38f58717724f581b6cd043fe8e9069c355953cebdc2546481d8e511ddd0e1036	35	54	1	6/29/2016 9:44	7895fb1908368825809e946d2dfbfa6aa51e7909	fb22a740f737262ad5c2c8983634c480	FakeInstaller
3911833192738585b04c819a9158f0b2302f47ae9288fe1d3316197cd9f9d17d	36	55	1	6/20/2016 23:52	6e40472d75ed65956a2a67998740707830b8833c	e7113a1ed710e75f2420dac2d7e54fdd	Opfake
3921e32179b21f2394cb9c263f222fcbf4e454db1a0549514bc354a1e5f5e1d1	39	55	1	6/20/2016 23:53	65f3eee7d32ff2142962bb1099b9d433d8339a45	b1e3972ab256b95f84d2474b47c718df	DroidKungFu
393456e6368079f36dc0cea861361f976a5cd6a3191b69e49cfd6bf4692dc57e	39	56	1	6/20/2016 23:54	26dc23d5c2098b1343bc7795f670d1c61909c95b	8989a6647dba78957e599046d5d6d9e9	DroidKungFu
39354cba9301700ff3e08d182a2cb4fde94d92caddd9aed89ba2198983d004fd	39	56	1	6/20/2016 23:55	b457113c46b19dcec6ebb68efe24f1460237389d	bc37db7847d9283ad6b6eaac856fd6f3	BaseBridge
39545b4d7e832ee5f11f9ea141b510f82eaa7fb777808b9be5b4e05fa459e9e2	38	50	1	7/1/2016 5:12	96510d7d90bf4aa90eb6c4375124d49e302ae124	8aae2f50119060ce292bc0bd87bd9c8d	Opfake
395a49f3601ccf2a2f1561f887cd1eb58a7585c898776ec00ce356f94178c8ae	35	56	1	6/20/2016 23:56	c1dcbb7a3b255317acb649f70d6a4ba6cb390ce5	e3ad889ba7a51d9bf8ad6fe0764fb847	FakeRun
39643590ed24124bc9f6ad2619f696a588e5a203ffdfdfceeb429113c1097eee	36	54	1	6/30/2016 16:00	acfae1cd75a4d4e9e6832b8e19efac886f3d9f76	9992cdcfbd433588f6fb4a6cc6e5d26e	Yzhc
396fcdd6ed1588535347fd67f4cb64e7b8df49b477353bf40982f10e25cabec7	36	56	1	6/20/2016 23:57	e2650817b0079975af77d47b6971b06aa2c5e2dd	c71188d8cbbbf6a5694534fb733be92b	Opfake
39793608a0e6f3075bbc586d720ce834f77f7c89b234cc50bc07d236f65b5ff4	41	56	1	6/20/2016 23:57	63c68e15b2d3e9bd28d8518b3dd70e0318d94602	86e1cb1bf5daca5a0812e1ad5b4df685	DroidKungFu
397bd767addb9e3bd672943b294846ec4abcee6f0633963a8bb86c6b6a278f1f	35	55	1	6/29/2016 6:40	00cd6a63fbaff84dbfb827ee44dc4a9b58657b07	e285675fdeda78a0323bec4b1eaadba6	Aks
3982f25cdcc87f4214c7aa06f17575849fc82c52b7780c254641eb2a2ef44ce8	38	56	1	6/29/2016 9:45	1595cc647d1c1fb33f21cfd386b384007c11be42	4831f8e40221753d888c0bf14912a30f	FakeInstaller
398b89bbb98d68900cd717034f6ad2a0e65fd821a0540002e71fb9459d6dc1ca	35	56	1	6/21/2016 0:00	4c7572a11b173d299688f9e467b730a189b28924	0b7fd531c8438ffec23581c85774ac6f	Nyleaker
398fbafddc0870d76a92293b4c67513c381ddcdd368812f280f07f4a7ca83cb8	36	56	1	6/21/2016 0:00	36f4733b8887d297b0ffa191215ff9b82850bdca	4a23aa24219b3340bd1f190df3984bd3	FakeRun
39942466a34f1ec7367f1bd4381ad5f0b8b405e160e06724f51cde63aee1e65a	35	55	1	6/21/2016 0:01	6d38970da41ed78e09b37c213f095cd057323ef9	ddc333f83689753f4f81a7d90bb24f7b	GinMaster
39a56d4f329f0ae2252df8c849130904f5c0a525814980ac707af206abc5ab7b	40	56	1	6/21/2016 0:01	55c0edc67efef505d728d7adfcffe755021c9964	fbca8b5776667379f118ba42b99dc440	DroidKungFu
39b78e89278c1cb5698f6b213e8a01c848250779ac0abc3bc5f0fac610629bf6	40	56	1	6/21/2016 0:02	27821fd685febeab10c64713ad9419e4764a080b	f9aa481edd3cfcbeec1195084987fc29	FakeInstaller
39bcc2325c3304b04fee7a82b263dcab978f0053acef8da98f485d35406a93f8	29	56	1	6/21/2016 0:02	92a1e3c59088492fca98392154daa84526ea22d5	80370c5a726b0d5fbdaf12fe78e69f78	Gappusin
39c342b06323a2c59fa409f39b1e4193b1b8059dad8183d25c6e837b001700e1	31	55	1	6/21/2016 0:04	2ad044aeec8849138cd31b6a0670cc3f910a1ee2	20b7b22621d31be72f2a8d57b340b59c	TrojanSMS.Hippo
39d8a61e033496c420e8db3a6d8ef4ed3b7db482ff7be5b1167318cb6bfff475	41	56	1	6/21/2016 0:04	9823f710e34901a4042029486c9da15859a414d6	7edc14a259b86dbffa8de21baaac4afa	Yzhc
39de027ac0750136fe769fa8f7241c0cc48e094717abf97796e3bfd7c9e9cd57	39	56	1	6/21/2016 0:05	971d3aa1c683c69f425cc6ddf66833d3d172f0fd	7abebcf53e97b586c92a9ce5b9985cd4	Plankton
39dfbe91e242f783404fdfc641839b3ae89a987aa78ed1a65d8f5d54d5dd94b8	35	54	1	6/30/2016 9:18	2680feb8d64bd79a5512ad1956ea4666c4a1e1cb	0f80d946bccb91913519145c9b63128d	FakeInstaller
39e8c6748446288f18d925a56968bbe09f0c7d0fcbd7cee5b3524cc97b2540f4	35	56	1	6/21/2016 0:06	97683a7f208f749ebde442ed24a9da6b6851287e	09a6ce40aebc34ecb9929b22ee6c7267	Plankton
3a04e4d49a431c6024295242db4a3ade12e60f74093e39b51d3e3e4f1ad708ec	37	56	1	6/21/2016 0:06	ae5d69f91203f86d6ecbd76363c41fba8dc4c908	134fc1d516ee9840ea2dde563b126788	Opfake
3a1f14083c73bedf2f54e4d27698d5c8864fdaa1aa412b8ccb05259dc78d7162	42	56	1	6/21/2016 0:07	9f44e76df5b18f2f65c360367f3f2d91d46d3ad1	4fc10dd166471c1537e6da282ea508a2	BaseBridge
3a2aa54eded78818f62c317f42a4d45a9b01e3068af1d837564ba015f51cf242	32	56	1	6/21/2016 0:08	81cf0abc8c3a1b7e813655351bdbc09e5f021910	e4eb79ca0527d81ad4aaeb7240f29ce4	Plankton
3a2b8ff44ddec336a53f48d20bfe5234a3656011980b3f748a0fc2eb29c82e52	37	54	1	7/1/2016 9:24	a5d09b79328160aec01ad24ac8618aa74c01fffe	4cecb62b7830035e2e1a8c15877c04f5	FakeInstaller
3a2bd4860eba4a72257588566a8c5825261a6c3a20e704cdb2bcc28ab22a7f3e	34	56	1	6/21/2016 0:09	16f4ac8819eaac3a2760a40bd57fa4d4c1640b18	49a4096f8e047710a941b4887f21f773	Plankton
3a34d4fc18a93e8105ba1ee602673dd0245e087c26943cd7d4beb1f27edb0f88	37	50	1	6/30/2016 4:58	5a17260f998aec770f1427ef79e8831731d2c104	0eea5b0e0725c02ce69cd9aa6455ff5f	GinMaster
3a441c39b3b4fee70e34589f6d0073424181620d47ab2c802215e751b49114a3	35	56	1	6/29/2016 9:45	ab165dd1b94891ce826204855e6083baf6cd225d	c034ef96da282d785bcd92e832001b1b	FakeInstaller
3a448c2b55a29ba4ebdc6acf4656a32bf3557815bc07f70c2d497842c3890725	36	56	1	6/21/2016 0:12	82a53fabc35d41873d9ba074f54a1aae03d7e872	f1328c104677c381473b1d2a5fc23ee7	Plankton
3a867b8d991a3125ca3ed27e2f0d6568277aec1cd15a0d8f9201981f4a5eec6d	42	56	1	6/21/2016 0:12	a5f568fad02382bf1d5cad9fb094cd9a577d8d9b	e2db6cd8b7552c231df69f53a4a77f03	DroidKungFu
3a9a1d642d11d50e149e23f2742bc004ef74908601c860eea75a81c41b3d8cc1	39	56	1	6/21/2016 0:13	4ef0e6507352a6df3673c4a2992ea9aeb688dbed	2e66c54d78df47f86e50808b8600021a	Adrd
3a9acf9661b5ebe236ee6b32e55d467071abee4b64c6e99d6d3239e0cd4a5602	35	56	1	6/21/2016 0:13	08698d912c3d3b0948e8ef2f6ac2e03edd570833	4f468c3f9d141cab152daef5036cf68f	Biige
3aa2400f9e9729cf8fcfef0d8a7d4e246f0b916c3bc3356625e46c4aeb3d26e5	41	56	1	6/21/2016 0:14	377091a1727a58359b5d834e62fbe8ffc30d4baf	f829825d9b9d32c3c450898411b53964	DroidKungFu
3aa4080b45776b3055d5e87f2f8264bfd364f64264bf47f25612af99133f1213	40	50	1	6/30/2016 4:58	2370ee0922a53b56444240af5cdf570625b24996	d9e156ea23b51b793a4db303f972aa35	ExploitLinuxLotoor
3aad1ff20dde6671507597b8b8e8af6f476e4c9c5b5086e83cdbe98b18b720b0	32	50	1	6/30/2016 4:59	cdd8ac9e89e3e8953ebe5924bca57357b09949ba	b843fe896ecce6c45f0c145d2b73626d	GinMaster
3abbb51e6386f9d4b2d8ce97444561d7080946d82f1cba254f98b0edfd46a163	35	56	1	6/30/2016 5:00	f50b3c34cda9bb095c0220d9f462d1b4925ca28b	510c70722fb4c510991c2bd191d51dcb	DroidKungFu
3ac2194af929b700132b04dab9ca702215b6fab060492d5911f782b102e16b63	32	50	1	7/1/2016 5:12	c8f13d31669bf2e1151b3af4648dc31e94d27d7a	8b0f8c1c8af251fcc172e82495d0c751	SmsSpy
3ac5578a361a61554ea9fe2bdfff96bb01aed8b0b2e46e7dae6393cf28adf3a6	31	54	1	6/29/2016 8:15	5e1f7095fe06a391cf6f570e927b62f3f8940c47	8f7d934dc13bc264a0564583d65296c9	AccuTrack
3ac65392a5e371d1ff5c7a2cbf580a4f3c2a5b36e11c01601d6b38d715c2a74b	42	56	1	6/21/2016 0:18	04f9de3ab72f836cb528256eaa8047217ec94876	333054ea9243fdb444683d2045453833	DroidKungFu
3ac954c94c9c420578777c4aa878b12cd8956a966d6652a4a992b40f0ffd72fa	40	56	1	6/21/2016 0:18	1fd272ed3bd1e4186121187a2875d1a8f7a72f28	c40f863953cd4e8cb23262cd6f030c90	DroidKungFu
3b00973af1764f647382ed292c73349c3337b61f0862b2069513f0946a05d0b3	31	56	1	6/21/2016 0:19	ffb7f8d30d109452596a9f7aaf7cc566f4f62477	4ba9e7846f9b431ec5e94c7c43015a75	Plankton
3b10f33ca71fd35083636d57e8cae89df30c589b810e34ff6fe767eaf654c438	36	56	1	6/21/2016 0:19	7eb0aaa367176c9f9891419e2610af30b21f40ef	c135e3b61c2db7f0c3754adf20ad011e	Plankton
3b1133174de44f231a98ec014cff39d3409810ac49dbc0238e4ed7251bb085a9	44	56	1	6/21/2016 0:20	429fb02bc9ea18e0d485fa70149f33bbe41bf60d	0d4781b799433fa23547c87d67c8e36b	BaseBridge
3b259d047157bef15261120d117480b28f4d5e04b0a026424357feaa7f9d4682	41	56	1	6/21/2016 0:20	5d4c3a4f744b5bf55a82a406b2678f608ba19f6d	19cfce00f8c59f84efe462f6834157fe	SendPay
3b26ac457a0e0f0674efec023a2aeac566d4ecb7f04512c516605d915106e81a	39	56	1	6/21/2016 0:21	e23a6b55de24e92935aed1fe1c07ba69c9b1a88d	4f011cbde00dbf06de4d605763b6bcd8	FakeInstaller
3b304f35fbb4da0137a0f2238ec7b007b7d693d28bf0da9fb205a25282c16155	43	56	1	6/21/2016 0:22	f1c0fe98d3c569ceedf77e9b509b9f8c7ea1969f	c05d4ff1a80f18ba9d8a86afd88bc05d	Adrd
3b41eb134ca4d290861316ed9a7923717b27bb40466ca41372d0e8b2b353600d	32	55	1	6/21/2016 0:23	15905cf832d289d5ce27b9caadcbcd3637d6d0ab	74ad9734bea09c44f14ff28c6c5ecc5e	GinMaster
3b4eb21705efa520ac1b8ca9adf45f67e4ae444a5d52b14f1d5ef9abcf9642e2	40	50	1	7/1/2016 11:10	cbef05a509256c30f253f43a20c6adb707bf0e14	918918c8ef699ae451b242922416b37d	Opfake
3b5bc140a2aef48bd334b45080465e40c3c238a62f88ec2784cf1927188a3454	38	50	1	6/30/2016 5:01	842214b7c8c296a9a749a51ebd50e557c4c8c14b	bbbdc787e1f19e983c3b3a41283b6d98	FakeInstaller
3b6a60be2d83066f338b6338083155e19eba7a7e9eec022cc4b6c4134323c4b9	25	56	1	6/21/2016 0:24	e9e6891bf838da36f44835f496904a3211546720	5a43831f97ec8ba700f8fbb9a96331d6	Kiser
3b71c02099c27b2a1eb93c7e1365d8bcda8ee84fe280c781cd6e3678d410fa4d	36	56	1	6/21/2016 0:26	f1cf82cb725b65218728b17d00a346af068f7242	41a397d6cc0c7c963d1ef6c286661b5a	Plankton
3b736a91dca7ae8608c2174ad589400d3fd5fae55a395920841a49eb10657a37	40	56	1	6/21/2016 0:26	b21f52062fd6805506edeb078e56812636ac4378	071252efdf552ed657a1d6cbc62f52e5	DroidKungFu
3b849210c61e270be93fde230c8f2ba67bbdc5f6c70c77ac59369859dc81b701	35	56	1	6/21/2016 0:27	2e26ceb62c26ea0d12cf45f3154ed5055c07d242	0c6648a9af81db667676d9c8536777fd	GinMaster
3b9d15bd3877832f58f97aa09c7a961eb15a1760e973cd73057c66df6f639d6a	38	56	1	6/21/2016 0:27	e65202926c84af90e5484185a3d41270ba8ceaa2	8890bd5508425eab123a7b3c6dec66b5	FakeInstaller
3ba412d777a784dd0a7213aae5b9a4cf0055df2807371f0bfb0b789ddb8ef205	36	54	1	6/29/2016 9:46	6b468472dc13af0236112ee62c3df5419a405936	28dcb6414fac2586afaf0b8034e0cc14	FakeInstaller
3bbd20445820213208219f10ba66b5c655dcdc8c8233aa542e62ac155a4dd53b	39	56	1	6/21/2016 0:28	2d44d0f67934f8ac65ec16a8ea0bb7789465e30b	0d84866ac44776810bcb07f224bd6845	GinMaster
3bbd75beadebd85b334afad9bd0914ed47b91fedd07be3aa78a1d27e18e81c15	39	56	1	6/29/2016 6:42	68187c09b36af269161cf33cb6266ec5d5292d17	338c049061e793dd40b5d2afcd7c9965	FakeInstaller
3bdefb33f0b86a2ccf2b5a0f2c9b06718a92ca8b5ad8bf6fc57a2e47328b3b57	36	50	1	6/30/2016 5:01	44d8f64487785083bb47282d57afe6ffc826b666	f8bcbd48f44ce973036fac0bce68a5d5	FakeInstaller
3bdfc62eda1915d5934667a654853d338591ae9a742cc4b5429e79443b8ac506	42	56	1	6/21/2016 0:30	c87671dd808194d7fe02801a26f01f25e9e0d155	1eca1607e1bb4303e03e001c6595e67e	FakeInstaller
3be43964a33ef6f5ad1f3d16dc1269c0ad6fd7b385ce5d0788d8e3afc04dc361	20	52	1	7/1/2016 2:13	78be3aaf1325a74d28eed6dc65a88934d5d73a8b	987ab9193c8e2219b434ce65f0d1a4df	Hamob
3c1c58ca28fb605366839ea55c46f0bed64b9ecf605d01e6a550a4cfb76a6272	39	56	1	6/21/2016 0:32	2e8d51c6356f3ebc74ad51d6fbd86f04f098a90f	18c44ef0f23ca822e514b9336b7e14b1	DroidKungFu
3c1d19abedf31fb18e2d134945678d1c9c7bd460e2cb4cc43a1880c34fb55c2b	35	54	1	6/29/2016 9:46	7840a98a4d0b1287dfb036628f3709747e0a496e	dea0465b2b370e1878fc6d46aca2f6fa	FakeInstaller
3c2628ddc74a42e53c12dd917b915f309d09ff94dee7d99bbc5606d17214aaf5	35	56	1	6/21/2016 0:33	5766440bbbdc3148183b78d06ed13ff7863e1ec9	baa6a9d84a3d8964edb6ff51dd37cd3f	Iconosys
3c2aaa09ffab7475246d84c5df8e9070322de661e3de082a66364aeb9516013d	40	56	1	6/21/2016 0:33	b0d91a06a3a9d0a8b83be87c6a23a82d7bcc4afb	1675ccddffc41f6627f2f4718ac07785	FakeDoc
3c44fed6329931c17ffbbe8044b9181ab54cd9c5e9671c657e6f5a0882f5d59c	36	56	1	6/21/2016 0:34	f278b93d0061f14c4e08af90a74369dafd274368	56a975c400b43fab8185832c7afa500f	GinMaster
3c4f6aec3c917c6122fe9f6a997cec9270f693f48c314ad9b756bd2becbe1187	33	56	1	6/21/2016 0:34	876ad3702de7ddbf4224e216dd88a5a5e5dd2d17	4f43fb6a702dc8a044f4ea5fde1dc131	BaseBridge
3c526b3a5db78fee1c42fee4e68d44be10c1ef8ec5f8499e55d7732284b60eb8	22	56	1	6/21/2016 0:36	af5ffbeee07bf0dd8809ff9432e04d51b51b8193	c8a56dc7cf4a31ec60c1990a522a77fe	TrojanSMS.Denofow
3c629ed2a6c35446ca6e24b4a3c73f467efa81355c7e33c99614839c2efd461c	35	56	1	6/21/2016 0:36	01aa4bd0741a49ea2e4dccfb287c48564ad15ca3	c100b050e3c827f1cf3fb46225729b9d	Iconosys
3c684a6d07b5328a5c5dd8708bd8c8ec38289ce6f0e52b86ae8f6d74a2f27f7d	35	56	1	6/21/2016 0:37	f328edf3fc4d229ef8afae1013c1cb48ef535c87	976ba5e14a3e6608eaa8889642b823ba	Plankton
3c6d64cd5af9c90ad2ee4a0e80cbdbc2ba1106236115fedd73e6f243394d121d	37	56	1	6/21/2016 0:37	5e29ed0ef8725da9145e05780cd306be193b1987	614790593fe40ebf68778e04b7643200	Opfake
3c6dfa528d0e26d35bd96fd92f41fca3eb95d6a56cb9f631b68831a965b5e4b6	42	56	1	6/21/2016 0:38	9adafe5ef4457152cfaf5628e30e7e1b8b078669	d924ba8d9295fdcdbc2ce24725f01035	BaseBridge
3c79cf1fb1d541666b8047dd023204247358da34d117696d66a9cff53accc62b	36	56	1	6/21/2016 0:38	9d52e200a5e1e28f2ff4370f11adcc3550165dc3	25dee7418a17b974ec4fb256b206b5cb	Plankton
3c81c9df7ce0f94918cd0b833b070dfbbceacf8688824afbc6344e975edfeb24	40	55	1	6/21/2016 0:39	dc8e3234b94ff0d9080d179a7ac8bcfebb5200e9	e01aa1098d4da633baf91f2267d8e444	DroidKungFu
3c88dc0ac4f2e68090009d663202e48222f28c3e7edc26d92981f4b81a1a88ff	33	54	1	7/1/2016 9:24	53c8c44d42a6789437bd18d3dfef8fe208b9bdc4	0e95091237dafe55c2deb4cc239538ce	FakeInstaller
3c8cf41c2f243eb813d52bd6c004c2c1e3d2cb2d8cfbe40649dd982f613c6c0e	37	56	1	6/21/2016 0:41	b008ccca5a90725625f61c2334ee9c12e5407be1	6fc5190ed3ee940bdef6b532a3bdf701	Kmin
3c8e03b9474b084bdf1086e94be3e90237b12f04c98d8f61ea92b2c910c3a262	41	56	1	6/21/2016 0:41	40181a7facb6ccde8b685296baa526c4ccfd656d	7b6161dc52e5caa1ab842534ce05482e	BaseBridge
3cb0e2f9a69fd05364090a3cc93b2eb3ccb76b7f30f74a7ef12b333e43ba6a86	37	56	1	6/21/2016 0:42	8661419ebd394a258d066fd27512447846028afd	37a2a2bf29234046d59105c45f8ac902	Opfake
3cb5344ff4f42dcbe8be4d8aa621a1d1a73c1fc9d5799afd2431dc9a92f1b82e	36	55	1	6/21/2016 0:42	cb0d065d4b06b78671545d5dc599e9e97cf470b3	6606e8adad40e3c5b0b8c347a38eb86b	Fatakr
3cbfcd45749aef0ae2bd453317a20ef23c865183900dcd54f9839dd9f27b1cb6	36	56	1	6/21/2016 0:43	f424ffa4e43a7303e575f9a32470e9f113d6d78e	039f327fd2608b35df36c6c24697e6cd	Plankton
3cd434d4d2349e98284789f790a8ca3683e09690bfc313c6f06bf3d941b671b9	34	56	1	6/21/2016 0:43	39de1eb780bf0891810fedec7f48a6d7105dfaf3	b0bc6fbd630e3e5aeaa8d1ae636c5575	Iconosys
3cdea850cc78b21a20983be0e2e973939e2a8e33bfde9d1d4839f314efc5ad0f	31	52	1	6/30/2016 5:02	d05d901b30314bdcc13457ff6d1cad5e0c864711	2ea5b64f606b0c3a3a7167cdd86d3f08	Imlog
3ce7ee7e22557bd165f201fbec8b8180a5d56c83abc0bf196eb2da92577ffec7	35	56	1	6/21/2016 0:45	671e639a2fd61ab3cbb908b9dc1aca9188354240	eb1f454ea622a8d2713918b590241a7e	Plankton
3ceb4d851cb80baabf2adb0aa56c6daf6ad7257331c87e2a55cd9f810366b6ad	40	56	1	6/21/2016 0:46	3c0a0461f9131f564e3fc31fcedc6d94bdefbe92	28fface28522267bc593e3eb89ef4e9d	FakeInstaller
3d01b6374ac6e342df3f9a4a24634de6c47e3d898a2a43f3c7094b17f84b9c92	40	56	1	6/21/2016 0:46	20865a17a2c6047035fd47c77549e2d8ea23ffdd	0603ed4920151d7b1dabf08d8caf2514	FakeDoc
3d01d69afa2f45a206e9571cf18bb376ff50310e8bb5d0aa9bc596b72cfe667a	35	56	1	6/21/2016 0:47	b3c3ae2aeb33dbb325d8fee062334b48a92d7548	526efde3dd68e38aa6f4f7e64248ae8b	Plankton
3d0ce85930ee412dfa8c9f5a7ceabab117b8c8a951c60b0943dbb102011f9a40	39	56	1	6/21/2016 0:47	f23f192716423c67bcd2c488dd2c3d4ac46fae8b	36ad71b80c4168e5d3596f6fd65db253	Gonca
3d12188ff0a10bc1fb4b180afa0b20acf520bf17c9f57983a9ea7b496f1d59f1	41	56	1	6/21/2016 0:49	f77e0b106b5d03b5ac4cdd016c9ae4b02febb5e6	4c0f53723968885c357a9af49ee20865	FakeInstaller
3d1fdc4b69156e6662a18863177bc4a39e78d07da21b30dce3a16d530a0313ab	33	56	1	6/21/2016 0:49	4ce10c87ee027e28e9484af0176587e34a53c836	125e1d217a351e2cf4237a70e549d5f0	GinMaster
3d210599b3ee6c84d9d8fcb236c02394d24974ee3e0fe2d03b013d538e611ce1	41	56	1	6/21/2016 0:50	2cfa26bb22bbdc4e310728736328bde16a69d6b4	c28d33696f04e5111bccd9edfc991b3f	DroidKungFu
3d4ad10464d6f2dee2ff2295e3256ca79a14a4f3aa9e1e9518ac6b5cb4674dd5	35	55	1	6/21/2016 0:50	2a6da900a9cf4f7060ced415fc5d6805d51e372f	e6d88e8fa822f79190000ad28404caf2	Fakengry
3da2046fec9b62c8ba638ae6cce1cca77ee7c11f817a4e98914989f887dc7403	38	56	1	6/21/2016 0:51	dacd8d220c0ce92f105a6ed5ec38feca608e5432	76efe0121738d95eb02a40808e746bc4	Plankton
3da79489b04036abdef4c5315d96b5a0a8a7c5adce59251dd578464d009697f6	37	50	1	7/1/2016 11:10	10a55abc59fdef5e65e100edaa9101a82a560080	17b3b429521ebf33458fdcdc3252d233	Opfake
3dc3631adbae697a10edfea65c06ebda751741302b6ba95c4f6c6031db71ce74	41	56	1	6/21/2016 0:52	03c76b449271ad3025920b7d725d69b80d07638e	2683fe3cd724ae0b3b105e4b9ed6dc91	ExploitLinuxLotoor
3dc661d984675bcfb972f4959479bdafa6d67b6dbdff9d3d6afb451dc64a43c0	35	56	1	6/21/2016 0:52	7bc0a59f303c93c1d533830b50e8eda85ed54e05	ee003789ec84c240cb7af431ba7a4130	Plankton
3dcd5d4781b04c6bddbd0d1faa3aef703878cf1c1a23f875349e234dc9b3d05f	37	56	1	6/29/2016 9:48	00530f32e63080f83662aef86b6b5aa020d0ca8f	92a34f440959e2e900a72253520c6b6c	FakeInstaller
3dcfc8d43b6e44d83fcb53d26e79448403b23df4c680871f7acaa3760645342b	36	50	1	6/30/2016 5:02	0d3d777eaaded79032f955c463b999063aedfe79	e74e22b24acbc8300537dd6978557a40	FakeInstaller
3dd2cf18faea1162633a09c38f4da9df7f47d26bb43e157471705e231e0dc539	35	54	1	6/29/2016 9:48	c1f5c0684a386ee943ef7d47690d0cefe44ec0ba	87608ba64b0774f30d37ccb39c819929	FakeInstaller
3ddcdc882166b87d3db9d5cc21ccd4c7009e1f134edeebf2846356fbeefd5b9c	34	54	1	6/30/2016 5:03	8cb3f61116c81b6d029fb7dadcac006d9253d697	c5f419b74a597089b1716318dba6b91b	SMSreg
3de513a148400b457dd8d8fa9238804db3ec031a0b526d4a04b77e5112aa2dcf	32	50	1	7/1/2016 11:11	2567e452b9887150e1fb02ddc6769dbbda22da87	a080815e5ee4e5ae41256a86e60ce2c0	BaseBridge
3deaa4ea1d32dc59c31a4d79c4ae67c0b765388d336825d4d1038c0742912a41	34	56	1	6/21/2016 0:56	79300857d05aedd04d06348e09daca1eca27c8f7	63e88a1422eb4258b17f838013192f8c	Iconosys
3df3b92431aa06860890f7860bff994c96834ecd3316fbdf3d13de750ca08ed0	36	56	1	6/21/2016 0:57	6193fcd1405da8b6455c16e6485f11967b929f85	a371ad9d6dd94c00c882e9df9c6bd83e	FakeDoc
3df7f7c69fa6b01d62796084a0e168982ba222400671e29b4f6d8d8f6f6b77e6	33	48	1	7/1/2016 6:48	6bf10dd2f19085b700a81af248be598dfdc73ac9	2a962a0048e6ff195ef6eb136226c1fe	FakeInstaller
3dfbecd41310db51f8aa31149d9e5619ed7799166f2e7a57b32c30d6633c82cb	40	56	1	6/21/2016 0:58	3ad389a7665c8c374634dd14ef2e16fbf5c2446c	fd85215dc5e61bd35887b77df1401e41	Geinimi
3e1badbaa4d289930336d42144963a8e50672600aa7b2a41dacb832b593a0764	41	56	1	6/21/2016 0:58	b8cf8a4804f6d028e27704066c1742df7d121702	8275b4053973ed3afcec66107c60fa19	Geinimi
3e25d5e21296214d8ef7469a6118727ce69aaae401923b5d41090f769b60dfaf	40	50	1	7/1/2016 4:14	298f6d717f2aa1ee7f2a70b5fa61597816faefd6	5bc7b56438379a22847035f39b91adbc	Opfake
3e2818bc2ee69eb29bc7b42389956f4cedd8c5d3bb86362a704bd849fed954b5	35	54	1	6/30/2016 5:03	e51a42ee0e2fc4b1577c63553495284b62e1233a	ded31f723e456a49345d42ee3d5cb32a	GlodEagl
3e38e7ff5776548da0fa1aff91b364b338d5d7d51e6cb4e3abfe2ff4b9bf985a	40	56	1	6/21/2016 1:00	bf67f73db260851f058ddd21c575f2b31e26f356	6034a9b415a778de132e3c788ef2bb61	DroidKungFu
3e4bcca978694d600d04c79a84992eabe6a3db5abdb8f6d8cab0b3b35519aa10	36	56	1	6/21/2016 1:00	0c84849a53a324c22c89a7efd2e830da186c821c	81f47b7c876516ce4674aa33210c5817	Nandrobox
3e50e94fe5b0b6ede136bd78702a7e4ef110bb2b62337f1c184bce67efa8888a	34	49	1	7/1/2016 5:13	1dd4984e09aecdfb6fc9e993c1e923aa7e4c03e1	4549f544b6dcdd3104aa44930b9ea399	Opfake
3e515cdb1b14f17a394d1041d06f22a6502f9d039871bd7a9ebf4442896dc367	36	54	1	6/30/2016 5:04	0d78a920d1c73fad50bbb72d3410ffcffc4eb84a	6559e92ac9b7c4209e22af2f628e6532	FakeInstaller
3e51fb6ea9b5ff205b0a7af5121d3ef87af2cdaa66202aa217fd14fec647a51e	39	56	1	6/21/2016 1:03	e9ad7e195436133c9e1ca1c8e37c2e22081b7dea	4bc1c8a05b8505662be778b6dad23b55	Vdloader
3e649ed382589c9218e815b39dddcab3e828aae9244b021a3605f8000b19212c	35	56	1	6/21/2016 1:03	cb95ca231e85cc65464f96715780e99fbaf93eaa	2631d51ebe780d16bbc4997a67763ff7	Plankton
3e72cc3c0db3513a29ff53e27726fb9277c7d2f13661cf0dfca8eb34dc690074	41	56	1	6/21/2016 1:04	0aecc2fb8fcb5d96713093fe87a22addaa0c7d46	b5efa1fb51f8b24ad445ec80d68d0b21	Glodream
3e7dcc607022943a7e501e855c6e53c36229680e16a95948843cfa9ef4b3d9d7	36	56	1	6/21/2016 1:04	6fc5e4c6840b86f937258d99a3521921d0fb5995	ddd1b981f67ee7ecf91bf0e203b6cd6c	Cosha
3e8d5642175e5144f3c9bbc97aca01faaade95e3df31cd95a041753cd593223b	35	56	1	6/21/2016 1:05	42c0bd0de9e0cc70875c8d8a7c16658f6b9c52c5	74871fabe02c9fb706e26d37bad9daa3	Plankton
3e906856e54e9cae79ad69bafe6217b93e85b1c933695ed5b60f45d5ac597d0b	39	54	1	7/1/2016 9:25	2622a1d160f1a9f2a768612cb6050213764dc0bc	fb9a19a8594ae52f9a0f0d0329df94e8	FakeInstaller
3ebb4c2bc959080eb9ba2328d10610b59e77892667f8cc5794479f0625e283ec	42	56	1	6/21/2016 1:07	f2b7ab8bbdc9cf07417cea4752e4b531c5d4b566	32e1eb3b5cd4dc64372bf6bb59370f08	DroidKungFu
3ec3c62809079e7e39ac7b708ad5cd594be3c3e84eba23084998606daf93075e	37	56	1	6/21/2016 1:07	90ccdfcab8cb177ca9df7a6cfb18d3a1cc7e6dc1	294f551aaa58701e5a7991611e1da3ec	Fjcon
3ec7365abb095b2f09e62116163b7eae19153edce47b615fcce995e5d8422df0	37	56	1	6/29/2016 9:49	d80a85a85de775c45961514bc1ecb3a7589bb3d7	bb09ce029e62bfdba75037ebe5baedbc	FakeInstaller
3ee33f295e2991e635d1381bbf2690415f310e3eba4e7c9d6d0b9d3d0d90283d	35	56	1	6/21/2016 1:08	2e967af4e7ced4e6e272a44f410541b942b60847	4e9ac7e80b9ba32046137dd7c5cf5502	SendPay
3ee94fc41f396dac2ce626417bfff5c5d7ae14cb6b82a637e25889e6459f6a36	41	56	1	6/21/2016 1:09	340f3e044e22ba015d55cd623f27ee0f0a38c33e	951c8a2efbe2acafeb351525d5bd52e2	ExploitLinuxLotoor
3ef06fd2226998a3ed3b85aacb45210e4921d8b8e72bf3d7b2698dfa83cbff51	41	56	1	6/21/2016 1:09	342b4371e8b681dd7923b360d15816b33900d75c	0264648da8b7c5dcf8d3fcdf05171724	ExploitLinuxLotoor
3ef2dcd860a2301ab7baf260feeb22bd0b430f243fbb4268ee952ea44445b64b	34	50	1	7/1/2016 6:48	33d4b3520844cccc2924a81cf184782b0e3e7ee1	dead3456b25138bbe668fc578b720413	Saiva
3ef470a0cb20b58460cdd0fc388e238bf8ab50647a4c634864f6a6401410e993	43	56	1	6/21/2016 1:11	b83856d854a0038ade9d15cfadd4454e7e8e8fe6	78f2aab89e3b4329f75a53bd5c0d248c	BaseBridge
3ef6c225a38b66fb878df932c61bed7533c0e819eb733b8fb344edccde80635d	35	54	1	6/30/2016 5:04	50410d4a887b58b86e11e8c1c5901e68e03802e6	a56efb6fc47160b3126c9aa9d784e0e6	FakeInstaller
3f06b707eb3a10445cbb155b23ff2374b7094bc9ab132e0c4e33d68da3e7a291	43	56	1	6/21/2016 1:12	4b105d5b8b87818e4e49a0f6454fa9ff48e4fdeb	ec0e7a92f95bc1c6adae47e0f716be15	BaseBridge
3f132122a4e3cb7ffafc299ff38b2d402e092b948b676a9c7a1bf24b460c6d66	36	55	1	6/21/2016 1:13	da071a41df20e76abd9aedbaf724b2b61d89960d	0764cccc21461f3d0ed3c7e0d8020320	Plankton
3f152e73a81e76496fb70331ecfa51e07daaa3aad8d3211d93d0aeaf38a95b08	36	54	1	6/30/2016 5:05	eb5c98e27c918f29eb2003f4c35905da7d5d38d4	aea0608844e21ad0d5357541ffd9f9cb	Adrd
3f1db362645fc892429e5fbf16a60c8c5f3248425bfafaef530f91c659d6880d	38	56	1	6/21/2016 1:14	d67873b67724b344aaaa96e0dfe0c8130e75ca87	63e38444fa05bf4e2b063df4907bf72a	Kmin
3f2951e0bc2af32b32666bf4fe08367302715205c2d429ff96aa59628d593d29	41	56	1	6/21/2016 1:14	6b31d415ff0dbcb1f9578c0d1d58e0adf3efe410	dc91e541f73c27000f41b507f6244fb5	Adrd
3f377d9d0d9e98fff2a45469d57cf385ada1cdc0cd6a23f0f2b6b74e1e452c8d	35	56	1	6/21/2016 1:15	1b1d3e44a0e3f23cc9de421c04f516d967b8f60f	f23447c8d5b0cca8946b82565dc368d6	Iconosys
3f4ac27dacc76e8f2d543f8e81cc660721153a18ad938c625a2c723214ec905a	42	56	1	6/21/2016 1:15	4b5cdc89b14f2eafa191e448c3e928c4c45ce8ec	e28deee501c51be8857a19938ec15123	BaseBridge
3f5857c66622012e614d0ae952d008ea9fa04c2b2ff7b95fcd01f5339bb1ecdd	39	54	1	6/30/2016 5:05	b03140fce72e8488e23b7f41b353ca20ab452a58	d5fbb021ab64eb4f5a99a872a6440f51	FakeInstaller
3f76c482fdd58df5edd678e4730745e7cbafe298d0ebe0770ff962a3c2d6cf7f	36	56	1	6/21/2016 1:17	d288bc561d8f0cb0b495f7286c7fc213050d7ed4	345d4ef95a06b79864cfa30080b98cf8	Plankton
3f8784596ce4a13521777cb9615b6b0f2253864a452e422ee6d7f081afe825d3	32	54	1	6/30/2016 5:06	93234d45c5a5ec0140043e728e4adfcdfa584975	9064db0be45620c29c1d45c5f6127c79	MobileTx
3f8e851cbf1ee6fe68f1300c33685670f6f246d7ee0ab728d2328f85669ae27d	35	54	1	6/30/2016 5:06	d55a00829dac1f2214a29773d3de22f4a6270268	86c85eb4ea7197d85ad8a24f37ad53a2	Fakelogo
3f9377b0e9685a09e85b9024abe6e4103d5f6d91f3b660715bd308fa92d5ec9b	34	54	1	7/1/2016 9:26	487ba614cbff8a290ca04646111175f1bbeaa333	1593b43631d0089bf73c6fe2fbd895e5	FakeInstaller
3f97433e07083dcb78e0536d984dd78f61c007bef32fe72e515bcaf98ff0818b	35	50	1	6/30/2016 5:07	455be02d7d296423a684a77f092562c2e08ed50c	0eeedb53a719c62eafbff9f357c3650e	Opfake
3f9d5d8da5cb2f487fc9cea07bd7382ab219dcd6dbdc25edb977aeec48ca1911	39	56	1	6/21/2016 1:20	a1129d2358c086da9ab1aa9ce61131ab6da696e5	567e263fca7dd45c0b914288cb5c1779	FakeDoc
3faf74256beb6a2ab23ca3c2e5b9d941779f82e303e7e0793375077598a9ddad	34	56	1	6/21/2016 1:20	437e1ced921590165571ed6e403df32df591bbc0	7654d07a13395013e6f0b62ed4e17a3c	Plankton
3fb54797926337a874cadb365a93c6c2b4038916a34fc6ca360136cc44c58f51	42	56	1	6/21/2016 1:21	95ad3b3748c22753dde761cdd7969f60f1850e1d	aed9035a61f0016b38c7e4b9deb451ed	DroidKungFu
3fc0e65a821a67e42df20a3d6570ab563d55a87ae9bd39bb6c69057c0e30caa6	36	56	1	6/21/2016 1:21	cd68367909d398afaa1e53ceba496a1a67e4d89a	2d52ee8f8cbbd93631935a7c4ba5d307	Koomer
3fe0405a5a421696892830ad1544ab82907dca995dc2ae3a85d0758008997f2b	35	50	1	6/30/2016 5:08	782fbdbdaca6890442a7f0ce6c504890b3dd0c12	9c5e4e5754496d3e56d2671ee0b6b0ea	TrojanSMS.Stealer
3fe2375b33915e00b92c60a30c730af8f6bdf9277425290a0be0cbda62b82f7e	33	49	1	7/1/2016 7:49	6a91b25d62f6a835ead4aee13bbc310507f5a4b4	8d80c1419b41c316b0c437d31d6f9940	FakeInstaller
3ff38295e3b67d35f95677297964382edb4a36ac75dc4ff81af17d71254bed8a	34	50	1	6/30/2016 5:09	d3e01a9e0abe5dd2c99f8e6312f029916f9136c5	dcd9ce188027bc0fc882f4011f5d4ec0	Iconosys
3ff51351a04c1d676b6266e2d7eb004dfbb499715dbda8a80b2297b6993bb153	38	50	1	6/30/2016 5:09	05513bf0a2e2d30a5cc86a0dff48d38272b7668c	0a0363218ef19e4c4da53f4e002dbd57	FakeInstaller
3ff6877551abbe1eb01b90bff13af61ab971b8a522911883e995b1b8fac30635	39	56	1	6/21/2016 1:25	642d93b7d3a9ba14ec8521a70e1eeefefe39ad74	c5316c8bda3602fcb37fc30e765a3442	Cosha
3ffecb10f4f3edbef6cd6ae622d80703bc2975c4e5bbe4c468be10d274f26a64	42	56	1	7/1/2016 11:11	7d51c24931b6cf90a3833d2b11e6c1b8d6f202c4	285822e0c78cec07b5639aa2740e3cb2	Opfake
403651b4c28c1e5ffe4caaf5d4c446d61a456b869d4b5f5d971c1287527675f1	36	56	1	6/21/2016 1:26	34f4e45baa52be80db636a19b6c5f4da6b1d58a1	e56d126f1a5549d46a25bcb7dc574496	Plankton
40447ff74d4f269e3968e1c638063c2fdea17a7dcde36d548b698927b83749e0	32	50	1	6/30/2016 15:17	b2dd34273c1675c6c9596576c2d617b0a02e8001	6c9bcb2482132974f4d6e5e0061df4c0	Biige
4053f6f12db20e6e23fbad4ead9c50075e2402cfaa0fa0087d90dab18609b1cb	36	56	1	6/29/2016 9:49	6cf326d2158d636e7827fc120b9f2afffd033b8e	d793c4a4a6c91a51f48a10ba0ce7be12	FakeInstaller
4063a995812cbced8f05e35b2edf23d0aa78dde66ef0b6271aae691e4b49ff10	35	50	1	7/1/2016 9:27	09f22f0f1b8f10da8116920d0e0598dcf4a8f41a	b1e76e24727b6850c7fcef8cd966dcab	FakeInstaller
408cfd620ec821e9b0c45967ec23efe4c88cafa926363f68dc4011a7d217e77e	42	56	1	6/21/2016 1:28	47af0a05c248146ff1b982d7826d36da6910fea7	979a06108b27e42789ac9a6f51b4d026	BaseBridge
4092a267f059a9902de84acf9a88d2a8f43d511ad7746383f3e30d539aef1042	43	56	1	6/21/2016 1:29	d36d299a66852339758e45a1d2164ca04290ab2c	4739182393f5cfc4eb2af80fab402b10	BaseBridge
40b216d696b4461f5b30077e8acf046238c8aaf9392c5c537e41b7051d424a79	39	56	1	6/21/2016 1:30	5b48fc2f987e8c6b978ea54d96827eff875b3c1b	2be164d6160871611fbba102d518c888	Pirates
40ba6610360fffe5bafee8504751c78b5af3b913da1c2d4ae97aeea156e5510b	40	56	1	6/21/2016 1:30	02547edc895ab7a472e6fb329e246f4f07de7737	363614b438b3d73de0080401b1734444	DroidKungFu
40be91b33429e0fa22877aa7a6f2204c5b95ed89b785e1b19149baa7acb20f6b	30	54	1	6/30/2016 9:18	3314e395a964ed970ca6bfbb13588377b53f9c5a	4a300481411ab1992467959491df412c	Plankton
40c49926c705252dbbe8a22d3e7ced26ed3a6052755106bfbf9d6d3c783347b3	42	56	1	6/21/2016 1:31	0b083491fe3a881a93a45b7240b58f8f8bd4ecf0	d1638493642d98e96ecdbcb78a32ebc9	Opfake
40d388650d95cfafab9150b010d43426724acbd0a7013d4196704b7035b17bee	39	56	1	6/21/2016 3:38	38f4c58894ce55e569e2b7a20d1ea906d14ebac4	6af90add478e4d27b4170fa791e635ee	Vdloader
40e09f884c5d7e4befc63c8d55e3fefcdcf34eaedefcfe913302e21ef74acfc1	42	56	1	6/21/2016 1:32	396888b036203ee436f860b664aec91f8b40afdc	8f4bf825358d6d67007dd6886c494097	BaseBridge
40eb8c7c9ff00c7356a95cfb7d7c31be9ccc77c0d478c47c3e9453da10d2fb41	41	52	1	7/1/2016 2:54	e1b53778233eb68c5fef53a7fdf013c4edd668a0	b5d2cd7254285056b8fae5c5d47a962c	Opfake
40ec5ac7d23316b2d3ae674efcb9a48073ac08082aeaa8f9d5f4945d2e1ae4d3	29	56	1	6/21/2016 1:33	13f74f30112a325e5fd135a008fa5a199299cc02	f5336f934851f669a7a1c2475ca8ed15	Gappusin
412f959e050df1e74d732401f67210595b7db1c3dbd6e27c49fd1ee2bf8031b4	39	54	1	6/30/2016 13:54	76c7a450824a51468e63b61cfb6805641836d36f	06bfbe79b06509d4985ee9af7522124b	FakeInstaller
413182232ba222eed14dd97729a468f17e3f353655e1c04c32c3549e6e4fd685	38	56	1	6/21/2016 1:35	edebac03c3cb29de34f94db0f614e2e7fd6da516	c1f842a273948e2dd062a4c33f3c1fb4	DroidKungFu
4145c58e14e02914588b4573882ed04905547534fa8bf381f133b6e92c160912	37	55	1	6/30/2016 14:32	619948ce3810ba56aeddcc71f1c8222c3f93358b	00e8afe2ef815f9068a65c4ad527ac82	GinMaster
414eac8bc58eeaab2c1060aa729f41544d513ffeb6965911d7487862051f9c16	34	56	1	6/21/2016 1:36	1942d41d29c38976adf7f27f6757f0d95cf38c5d	997a62aec35fe1355ebf470baa3a89ae	Nandrobox
41508fbde38d3b5ea1546d42eb2e1bd2180cf9fafe09db02a4edb99738c144b6	45	56	1	6/21/2016 1:37	7f5fd5271eed148c5bf5fe07067946e11731bb6d	2f66065c0c07d9b573a2746aaed4141c	BaseBridge
415e22cd878f4f55cb67bd28e531783f967ab97b2313c4e62b863c3585f51c53	37	54	1	6/30/2016 13:54	35e916d266be4ba8dc1d0e15915d68f63c978222	ff2cbce5dc50f2554f866a88b11c8e8f	Geinimi
416c2e36cebf4c8479c6b11f7a8e7ee52d8ba8768e9a00d17afa8461c0d5d0eb	35	56	1	6/21/2016 1:39	de4f9f834c0454f325af55545752e7ecd4f5bf98	03aedf61dd8b5df6125e4816f59db54d	FakeInstaller
4187771107a49d5ae3bf41aab387232264b42b6fa14f46d746bfc8c428d4a6a2	39	57	1	6/29/2016 6:42	22dd124f133911739caf2e24996f6c23af750bab	39880be2016029c71103f84dcf3aa37a	Spitmo
4195d391c7aced935e5fe4eec25659b858720895b41cb3316b893ead82928126	42	56	1	6/21/2016 1:40	3a0e49758b55b481be07280f456276fb86cae39b	2b5b85b81b25927bdb19440248e63e1f	FakeInstaller
41a0e93c5a21f3aab9c0af2cbcd842b2a649c88407d04e6b67d55aba4c148fe6	39	56	1	6/21/2016 1:40	45defe8d3d98a4031fb447b11d9b5889ea255ae4	d0ab673a7650eea3eb4390c09d5014e3	DroidKungFu
41a61a32e8080a85af7a44236e17d8c58b532711d31c3d01589c74fd1e439af1	38	54	1	6/30/2016 9:19	858a51828ebc946242b15fd559ed685b7e79b3a3	54bd799c610a00ef95a19caf8cdd933d	Opfake
41af0c4e6b19c8612e37df0e4d3f9bf3fd0b1a694ba32b9a882f5ab74324aab1	37	56	1	6/21/2016 1:41	db3fed8c16024bc8e526cfee137ed87d233f57f5	f2cee7e7fa8a0a612cc0c1aa100ddb1f	Opfake
41b7e1cd449935129a2c1e6e8a167d7e8b3738c055337d4858086222e93d5881	46	56	1	6/21/2016 1:42	339e690bb502aa0fa8c12f92d5eb6dab51b1638d	14143882d034929a626aee8c3645a6ac	ExploitLinuxLotoor
41bd9843692b7421b2fbceac3c2f6af3ce9c92339c10d43898e7e072b8e28be3	40	56	1	6/21/2016 1:43	01cb64d77e8be2ea3a1194f4a966f2303d3c0f3d	ef6f2bd756f70d0e3ba111a2a369edf5	DroidKungFu
41bef70c968f3eb259387baf4a1e5175fe55cadd988fbc6926583c6c40a12634	43	56	1	6/21/2016 1:44	fc4cc9a40430b87e2b257e0f65c231e96d084901	d0240eeacc4b648afe45206cf39f5f08	DroidKungFu
41c9daa60aafe7e2ebefadd3a2e337d5f7474cfd6c33f83628f6c27432607f7e	33	56	1	6/21/2016 1:44	64db3a85b034643e170835558c0d1db36c3178e5	aecb7c76cb497401be48459ff944f5fe	Geinimi
41cd64383eda48480f9a6e3fbb20d8642e19cc4d7bd6b738f25892e6737252d3	34	56	1	6/21/2016 1:45	c3aaf30e9d526b9bbdf2e611d9716fa41c21a19e	7a257e8ad5a4b627d1afb43802803ba0	FakeDoc
41d25f54abe8c25871179acf8bc47d45bc75f7cc412e20289ae4b62bdb072cdf	36	55	1	6/29/2016 6:43	cc42a0d06b00c56f5f47eff626fa940e54e77130	3a21a07f6e41c0bb84e97d70037bb716	Jifake
41dd548c530516448cb6a28da67407725163f9620d92a35f8735fa4135ecc0a2	42	56	1	6/21/2016 1:46	4510995da9150d89c71a6a6e1e2a647def1f4b4b	e674dbfcbe9d164b2e0010b22c7eb71b	DroidKungFu
41df2e28fc05df4f3d933e858a31a23f2313fb45869c201d86eed37f5cceeaa2	36	54	1	7/1/2016 6:49	27078001fd41b565d8a7097a8d1f13f17bdf3b21	644201262a19a37bbde9e5a55bae9fea	FakeInstaller
42000a15490344c571192a99455de6b493e9042320bbea3d906a6db2a53f7a31	32	55	1	6/21/2016 1:48	1d59743cd1f1e1a313f6a40db5242453eaec93be	a263cb64354c823952a84e32abc9acdd	Iconosys
4201c8a60b2fdc91c4362f6aeca315e73ce5b27d92d12c7030daffdd9429b593	37	56	1	6/21/2016 1:48	61edb7a3798eb320b4e3259dc73f6223d99f9431	a4941d70acc4fe4fa1e477790b546f39	Opfake
422b2a9f8547e4239e1bb508359872c6365b42ecc460c82a0fabac04f2e44808	37	54	1	6/21/2016 1:49	92888228c556f94b8be3d8bf747a2427481f32d1	ed7b61efa0e7fa225e26442a150f577e	DroidKungFu
4251c7eff4b14c744154f0bc9fa1b40a6b3e69c18b5304c7df678962e6b9cffc	34	56	1	6/21/2016 1:49	aebb0e868f64c621059c9d040fdf1df1aaf4f15b	35b38eaab1dc9c1a5b475a8e7abfe35b	Fakengry
4269e9f03f43d82df992b417e961554caecb80d06ca3b0c1b847a09fd257901f	40	56	1	6/21/2016 1:50	d9b2856e0b141682e501b7f7b75d391f376ab5dc	75880e4f98a85de0bc6f5f4a9e5d4a78	DroidKungFu
426fc5ade4d191f2c43b21c1b7ee4b58080d9c1103423601f392e2565e0d09c2	40	56	1	6/21/2016 1:50	8c44065ade280a3c1832eba93b2fecdb85a24e3a	a4161308cbaeaea75a44aaf2dc347c01	Cosha
42779afb70b66905e179aa2b7db9a92c799013432e10e64fd15fddd491810be4	34	50	1	6/30/2016 15:17	484b7a74030d3ea4f1932704e21ad78f8612110b	7f26a74e9981a3da4d56c9c9b9f588c0	MobileTx
4289986a5573bd13fb95dc6d7b1ecb9f851387d8c86a8323152864fc33516775	38	54	1	6/30/2016 15:18	783ddbebae45655395f3b5f870723687ae948133	f39f849a166da4dd177a16476518ad33	FakeInstaller
42979d0e32550419dfa7f7bb1c5cca245056e0ec50b489ca73c259e45c76c66d	39	55	1	6/21/2016 1:53	8309269f3f2cba4324346e48bf7474881090617d	534ebef496bc145d733dab999ad527fe	Glodream
4299b5c915621f48b693b86690a4a44d876f22b794afc615adb4ae2efa9c8db5	40	55	1	6/21/2016 1:53	e5afb14af51830f24590ee44aa7eb9a8be601ab7	0daa6615cd42fd99156eec25ee004f80	Adrd
429fc10ff350a698af8247110abf1855181a6691fe6e4b72e8eccd8809e530d3	44	56	1	6/21/2016 1:54	300c2b19d6882dd6d9af9e59dad1079c49f3c8a1	705f7ba386b552fda08253f4fbee5989	BaseBridge
42a2a35da100d99d3d891de53663fde355d14ab2ad10d211086484357f856a9f	39	54	1	7/3/2016 13:34	06d4fe28defbaad9253dfda48cc6c1cd4f1c71fb	c0659bfe15ffa0a6aa587e17135d4313	Kmin
42ab1218cf2abfc5e89593bb87d603cf32601903915f21fe56f771781fb776a4	41	56	1	6/21/2016 1:55	3c9e8ba93894a56fcfa7d3ca61c353b20d1ce94e	d7e92a44e606d6da95879612badf9178	DroidKungFu
42b94b00ef6f039d4f227c627a26c2c60cc72839076924847be1f7ae1a1d87ba	32	56	1	6/21/2016 1:55	3849dab3d0de7f16ab5922524083d3deea0d2577	ffe534d7ff0a0b2ee782f7cd0cac259e	GinMaster
42bb995b925de515c8595063e558d7f50d6f692c551fa9cca596b1894aad19e4	30	51	1	6/30/2016 9:20	27fdef22c46dfe0a8ebda372a47d956904c153df	2722a095c206aaee56e650e62fd1a753	DroidDream
42cd47edd5472e3c5a5012ebe2e0aa7d7112c5d1f135f39baaa5c1383da92c0e	40	56	1	6/21/2016 1:57	dcc0f4c79272682fdc126b6d34ecf272b1f188b6	9a2337c69f50aa91da7175e1abd7f218	Geinimi
42d5ac5901bef38d7a575d125141cfa0f9007dcf402faedc984b6709dca3cf76	39	56	1	6/21/2016 1:58	efeced5ee65796b4a7f9a0177b74d5f8c305204f	b21981748c28d2402255f59d9a63ddf8	FakeDoc
42d758ba933ad52fe0b5a719c0d88c9040372811d53f585a931a00b15176d1cf	34	56	1	6/21/2016 1:58	93d1fec13524e75e0185793b1db6018b0bb39845	1137aa1d44749f456a3b56478ca3f9f5	GinMaster
42d8eecde7cfc304bf4c340634cf7d670017c28c10bfca5901feca65ac6c2644	37	54	1	7/1/2016 9:27	1548222106e839755e311baf0763f751536be9a2	13f4aac856a05be3069e7a5104fabdb2	FakeInstaller
42e450ad1da7952a4cd7d057594c9dee783e317820d309c1c204ea6668b70925	36	55	1	6/21/2016 1:59	96d30eb3d2102270bd819ff328f6429a92665d26	7da7c8c529cd64368912a09074631ac0	Kmin
42f0db7d66e33fd3329bb7a8e607809844c466458121ce5991cb8e2906406f81	42	56	1	6/21/2016 2:01	230efe38526c11faa2e8d78648fd0aa86ddc88ac	600bcf4dacce1a23617ff7a8809dce81	FakeInstaller
4302f60329dccbf1cab5e7b8edf1def0be686b7f0019998ce684ccfad3fc6ca9	34	56	1	6/21/2016 2:01	651d12af75a1c3570155a9e8a2c387121fb67423	88fbb921647a730fb08f72c85551c8c4	Adrd
4338fc4bec543e5fb28225333179c5ebd373b612d2da3545a9d9b1ae6b614281	34	54	1	6/30/2016 14:33	7b4fb59ffeeff2f6697920fefa7d921cad01f1b7	5fba48a45dc330e0961b6e99c08922b9	DroidDream
433c92e0a5e4785c2e08241ec3c4f0f5794c9e83f3d36a0e148340690ce2860e	30	54	1	6/30/2016 13:56	a5f1575ce52e756c2ada0dd22da8d5849db2fde2	27da34260251f13471355d62bbe85ede	MobileTx
433eeaa3800b234f774429c7f1be059d416100564dd6e7aedebde074a045f269	34	54	1	6/29/2016 6:43	3698225f0370c9011f03a14fa0068edda4fc2ce3	559eed2814f8a1be05d5335d19df97fe	Zitmo
4347f4d1e02ce9c18c79c585ded2ce2b5967d02d1d5daf39d18b22db8a86633c	45	56	1	6/21/2016 2:03	c450961edf6afcefefbe705affc462669321cf12	60b189dd45132acda0b2caf5b7b7e98f	BaseBridge
434800e1ce4aeb9edd40ffff8332b269f6bda6a90bb4394943116488be44b0b1	35	56	1	6/21/2016 2:04	b38d20ec0ba82677ca346f5cf4b2a2f6e16d2e62	089a1efc86b03dd3107adc4383f343a2	Plankton
434dfd70e1e01265465247b6391211ccc7850f666f9d6d6462b013fde91f91db	35	56	1	6/21/2016 2:05	150e1e787551a14f6fd0d249baa7bd6e6d52da8c	8ec2c6b04893e956879585aebeb237d2	Plankton
4353add9045678acd4e4d7bc4c322518ce4b5c2f0694a5490c9d74a22c3252ae	40	56	1	6/21/2016 2:06	426f501c28e6c24d755d71c07561ebf7f1aba5fc	f8a6f3de5255ae3c6750c256559887c5	Geinimi
43567a80fb8122f77e1cf72cfd898a6b9bfdc18f27ebe716c444143e03630200	40	55	1	6/21/2016 2:06	cb33ed947f7a3fbb5f983ea93acf4503e31a7929	9fb6aecbafa856ce7381e842285af6a0	DroidKungFu
436205d257903494ac401377a370e62aba7d416fd7b5ceed7abc82c76ea3a103	46	56	1	6/21/2016 2:07	147798e4306d06a6eea438ec994779677daf4c1c	a3c0aacb35c86b4468e85bfb9e226955	Xsider
436735b5245ccfd33ec2e14377a9cb6360fc4bc0d83498ea849e360c9e746808	35	50	1	6/30/2016 15:18	f6e0ba957f01ca780ce0f96c6163288def8460cd	3bc51d614a088f3dbe782ad1c4023aff	GinMaster
4368fe27c22a00bb22ea4c6d50b0345520dbe2f95ad25c534dda7b06b29a0ee5	39	54	1	7/1/2016 9:28	02eef9123d04012d48063f4913e40d768e7c98fc	bc45d49131b80c7a55b412dbbd73f4bf	FakeInstaller
437225118034168ee86de94a16788bb6ba0f11e4c4cb1dacabe0bc426d84ebe4	32	50	1	6/30/2016 16:01	0427c4bf7476e58eaf328542c2a299df9e41d60c	81b60bbdcf432fa99651111f73b57a1f	Fakelogo
438295a2373858bc56fef145d8bf011b024b2ac25bf639d744d619a435642928	41	56	1	6/21/2016 2:10	484b5e01066cd2a29967a8e2d227e3a79c1e106d	0cbfc15d8fd1cc701de21c113707105b	BaseBridge
43986fa9838fcf5d771cb3a03f2cb5f0050876fad423f26767545db1203b145a	35	54	1	6/29/2016 9:50	abeb4d9195c359fd32b84682875237e298a2cc11	7a6f46d25b580810f0177bdcad522a4a	FakeInstaller
439b9e97d41abecd2b198062e45a3b63514d0f0bf5671d37a918c30046933825	26	55	1	6/21/2016 2:11	1bf580278b839a22cd008d16c59c232795e8b148	8adbabd405c70a2816b480c67bac8c37	SMSreg
439f73eb206a4d99e2c4ef2306c63eb628a350ee2e6d710c587b22d2bed0dabe	37	56	1	6/21/2016 2:11	4585ebad2b8325fdb19534bf38ddd26808001617	aaec9deeb7ea70711e8d71d246c1194c	Opfake
43a7a72edb388b7153b9533384c228c8ed4c947286c0f95e8b0527ab4aafa989	36	56	1	6/21/2016 2:12	8b6e30c525919c07c8bceef84b0b9ac8e6c73e26	14283c18d701d2f72d7b4deb565aef48	Plankton
43bec739d8b0727ed09abd179ab2a69728604eea60515ef6e9e0c65ecd9576ff	36	49	1	6/30/2016 9:20	3d79d12d1abcddf9b53ca04469488a84a91aabdc	edcdae3aa3d04251065e84c4eb062252	DroidKungFu
43bf437d707a366943c37f215b67b211fe3331cdc8bb045e47158d97195cc2a9	40	56	1	6/21/2016 2:13	c4bc4f1bb7e64d3b3c6a0a78b8186025ebabbdc1	72986a58f4e2cae5b2fa009dbd5798f0	DroidKungFu
43c9b4e9baa146ba597e441fa49424fee8548ed675add66610de2414f59ef9fe	41	56	1	6/21/2016 2:13	35e9a666f85a46a472594a126db29f6ef2527ea2	d11e48940494a82344fd57d3903fd3f3	DroidKungFu
43ca2c815feb05d93ed0cba3f4374cd745b7c851eb7f5baa1b5e160a71e23524	40	56	1	6/21/2016 2:14	dbe3ebaf0d677a79d220a013d47f9f2c20f24993	4c98aae196be8604cc113f24b3e0ffa8	DroidKungFu
43dbdd7db0ce3046a3420748b682be4850e6c67231a5c6badf75728f4a6a39e2	40	53	1	6/29/2016 8:16	bcb4156a12486e4b65dc614069bb846d221ef713	66c334dda5cb48d642629a3fb543baea	Opfake
43dcb38bf8dca8f5c5174f99d367a9d0bb67cf0c2eb04827ca680b3b18ab16bc	33	56	1	6/21/2016 2:15	7db2644c19b25d66680db5c3ceb8dd0b09dfd1a3	fe6c3f13ac25f591625d6f10ff7b771e	Nandrobox
43e299ec1bb1be79595b9f2d2e8bac9e92b00bd584691a5ccb0d911af05fdb28	35	56	1	6/21/2016 2:16	161b7dfb0be4608ad57b4918811b5ac94d34cb76	a5fcda29e72a77f704edc3e0dadebae4	SMSreg
43f62b4cca7597f24772bf7edd005c3929b5e4d1bc821d5097a7d11ff02c0a93	39	54	1	7/1/2016 9:28	9be28a9f231b9131bd76c59bc3ed3453e8651b6e	4d289c0176455721c8b5a3b0a68bd9e8	FakeInstaller
43f7363ab4cad32fd685303d500ba53742872fbd4936e052aad078e14cd85b42	37	54	1	6/30/2016 10:01	023552bc4e39a7f6d92d51a1601098ec6d0afda7	f23633578b7a241a3d175d89858143be	FakeInstaller
43f95437e24ffc876240bc06112f25fba0b896169de618b47ca985537d12e10e	35	50	1	6/30/2016 10:03	dc627e6b46b2d5ab64c575713528d976f32146b9	f050397889b80fc968dd1b0c7313bcb0	DroidKungFu
43fc64195fe7e8b33a37350fb5be4b253cac8f555cb854d7e2691c38f2043a0b	40	56	1	6/21/2016 2:18	05dcdabde6cdfaa0a87f84abd858cb163adbd69a	e178e98e2b557bb52deee7d81b733a4c	DroidKungFu
44013d2c454b8bde4cbf280250a21aa428640cd0b0756ad45e49f10a6186c35e	38	56	1	6/21/2016 2:19	25eb3b2ac75219b602ab67d70b8b7a6297f81e60	6af1a56eede9c1cfa3d16b189296cd7c	Glodream
440224f50c2009e60d78c29d69c4cbd9ca7f57d5c112724f12a59a07697e6f2e	19	56	1	6/21/2016 2:19	2ef0e63fbc04361f73988099b3bbb4caba096762	def1126d5aa8a47a8a7c9447298a142a	Steek
4404b23833f98d6453d00987934413b44b6742b356fb655ccfb8dfdc8fd2f556	35	54	1	6/30/2016 14:34	d224ad73e62bb3b10cacc50c991b84b15d2a2b3b	b3d440239c14524fb34e4c3649b69c40	Kmin
440575d0efa4f2deabb5f7717d8b5a434e7300d34da53e2249aa9e46cb7673c8	34	50	1	7/1/2016 4:15	e1606c0350ac40b91b5a499e0a4a584c053bea50	51f03615d62eae8d0765fb754332ae7d	Imlog
4409440d39c07dd466150df6995161de893813074b2448b115c0af3b65bfa841	34	56	1	6/21/2016 2:22	2c5d873e7f8b9c7efcf1fe192d045fdc77edcee0	e76413a3685d05918ee1a7c03b58b6f0	Plankton
4410e9e84eeac5802fa8b177c35ad5a53369d634aa85669a322b673e4ccaa0d3	36	56	1	6/21/2016 2:22	5ea70904502f83929b61ee3d8b5209d5dd8988df	2927ba2ffce38fac0d7ded2a81481f43	SeaWeth
4419c922b2926246ffb5c4d427920b8785b7853f1f2c400914531ce99ad6164e	38	55	1	6/21/2016 2:23	17797d0a81ce53902ec0166e009012b94e6e914d	8e50cd84d9aece1e36923865f7cd92c3	ExploitLinuxLotoor
44260dcf3a8e14ae44d4183bd713bad2f4264dd80ee8d8e1b51d6057610233e6	40	56	1	6/21/2016 2:23	260950841d76ea84c55642d6b72ab3bffc8f7e26	a2631905009ae70df66d0902e2297a86	Kmin
44322b281047d6446e3a45177d8444efc9a2c8846997b3663ba3f3eedbff2b90	38	55	1	6/29/2016 6:44	50ad8cf8e673e58af20c4aeb8d8ce336d960b01e	7d535d2f692f9a7eb4e9d7e9afc23b62	Dougalek
4455a9fa8a32d6a59c487f87572878d4b40adb4c05414dfd9b148f149b8667a1	38	56	1	6/21/2016 2:24	f764375cb0cc9bbe397fd19076226892f8088e1d	f4eed247025150160467aa393f7611ae	Plankton
445a579cdf1712972bcaf0a71b90c290b0e467aa023a44fd45197a2eb592ebb7	34	56	1	6/21/2016 2:25	b87d47f45a9b8886f992faca1625833740c23c56	2cb03ee7dd512f3c9731eeddc173ca4c	Opfake
4460635774949ad92e7f4bb8cfb05d7ff5e8e387ccfaba6ce123302a73df41a6	35	56	1	6/29/2016 9:50	65497f7bda2ebf8983728a258757b4a49f058f61	06db9ae25578e5dfd98e4c7b9570e700	FakeInstaller
4465602bd2c37dff6819798831828ac0cbb70614874afb179a8efbf26e538411	31	56	1	6/21/2016 2:27	6cc0fe47764b3c1e4b570db70d184b8293c20d59	8070c10f7892161e7d1f15b63578d437	Gappusin
446a635890947e7956d5e8dd10c758a733144d573528153d6f5afd0dd038bfc4	42	55	1	6/21/2016 2:27	25d641a8c6cc45fc299276a7f9181fafd19be2d2	535c887cb39d54ad030ddb69bd77c918	DroidKungFu
44733951d5e7d16c79427612b7fb7b81ea9648a4ecbe1d5158ebeac20ff2c4a2	22	56	1	6/21/2016 2:28	5c3139c593c3f457ce6124b3ea2609fc82d64ec7	8cd70da40aea0b3bc343db3a22570ba7	TrojanSMS.Denofow
447ca7cd84333e81cb01669cacfac945fdc14d1a51c06ae79b097eba9bb21f95	29	50	1	6/30/2016 13:56	c923aa69dab25fd254e5220094aa5de66ee75a21	1ebf8a5125210fd50bca6d65b379802a	FoCobers
4491c1bfa51dfb100f2a71b525344012e3b68a7ac3adbc0bfdb85a86ddd051b2	36	56	1	6/21/2016 2:29	a77891f507d6247ba86c82b006a8eb91a858e42e	9fefdc18ea177d480fa3b1d23684a07e	Plankton
44adcd923b29e21e88a282e1e5b70792f44894ce30b674f93ccb156dfa73e134	33	50	1	7/1/2016 4:15	7be60ea01230fb1722635b04410f3ca3764a8c36	a48de03af3f5d004c69d9b8739885592	FakeInstaller
44b5ddfd076e810da0d42ef67a3f9414e2b8d33e0cfdaf308c3c468d4a21649f	28	56	1	6/21/2016 2:30	1e90038d097dc0e59e282aa5273f96ff7de90bfe	839c72963b6b4306cbd433e16cc4e5e7	Gappusin
44b5fe994c76e4c59fdb70d15062ca10d37b1f9cfd867f5f88be5f7ce642a8b3	35	56	1	6/21/2016 2:30	6ffbc0b37a9c45ff643f664231e6d19ca55b664b	d178ac9a6f164275eb0ac353c4445743	Plankton
44b7f0027262faa2af5090aa6dc16c12827e40b0b1bb9d1249b382c99e7648c6	36	50	1	6/30/2016 10:03	a8d578d2a60888ad9435b1d35e5732210f101e8d	dcaa45f6caa74a557d886cc207e7c0f5	FakeInstaller
44c1bf70dc22d430601568b1981441538a8562ca837fdd10ef169d32497bc17e	40	54	1	7/1/2016 11:12	35e6263ce9d211b5db83768615bb13b948753c67	6d54df84f7adb83b545a2ebcc8820da2	Opfake
44c6b1446e709783e846898c3810d381e6e98447bd5b05509ce28232b6eb5488	42	56	1	6/21/2016 2:32	f1c927f6e0eaaf7a84bf7d8d8e23af7ba353f19c	4fb4c37b4caef3e84b994960f35c7a41	FakeInstaller
44cb561ec55cde3a85bca399690942efb91be3196970ce9ead1e8f7cbd482853	34	56	1	6/21/2016 2:32	ad079c4de9d121a33eab0d5d36758e9c54bab909	148943fa3753c28c5f0c96c4c4284d89	GinMaster
44efa6f54dbe00964ead14f43a9b64e447760436a1b99529535f406021b9e262	36	56	1	6/21/2016 2:34	2111dd795e96d2f92f2ab2f2c23a2fd02c228f84	02157b67d0f21a6debaa424e9e0e6358	Plankton
44f77e9b481bb35f03b9ba14b5413d4ad03cbba654235b6881122c82d5d6901e	39	56	1	6/29/2016 9:52	744e6e882ce89a62b5ac399b909251983613b7ff	a7a4a45eda587644cef2c5a381b261e2	FakeInstaller
45099416acd51a4517bd8f6fb994ee0bb9408bdd80dd906183a3cdb4b39c4791	37	56	1	6/21/2016 2:35	9414b89a8b0c9228c4acb6e1f0486f1ad71938bf	098c9874ca14b2544846b24ab8cea204	SMSZombie
450a3c4f9f17f15ea0acaaeb20935ec71bc9d8413514a65c2ce7385a58b2c853	38	56	1	6/21/2016 2:35	62d56083f2f3c4c4c25b3b76f635a75b06cb04ea	e02caeafcbe65ad069c102ae81c07251	Plankton
45125e7ce047609fc6d5370d6c952ba4b8d11f88fcd33dc220f51150aa492c09	40	56	1	6/21/2016 2:36	5940b02bf39693c90ce59144b226fc6dff53228a	abcdcb1ec4ce19c58037fd0b724d5643	DroidKungFu
451626be7da020fca53bbe8794d56155549f19c156d339ff360370c998fb8028	39	56	1	6/21/2016 2:36	bb1f395cb35308878e3e8aebf7ebf797c081799b	5cb86db002f909ba2fa58e47b0176e18	FakeDoc
451c6c805eb0358f3407450c62629e93c79b5f87557969d5cfbf3d08c2f8472b	43	56	1	6/21/2016 2:37	e24a66105476944953ba0551cb9267ca80e4127b	24c9a840a503106e6d92c281c296608e	BaseBridge
45293be6f29a2d4d2d19b39018d98fcdd9ac200bbee172515bd0e881f9354fa2	36	56	1	6/21/2016 2:37	e9569b23e14acee0cd8b6980af146ebbd77037f6	f39c512777645d3fa695f7f7544a9fe2	Placms
45302b2f07e938518325a3258f2b600a756b17d32a1ea660fd57ad2991fb4d2f	39	56	1	6/21/2016 2:38	fe85cda44be3aa700886a76310ef0947b1dc8bb1	0e3257c465976ca3db3a5ea85f9c8c42	SendPay
4536bf0914b3d76047aeb6ea92f21d0cb7561f68dae870db3f6de9fd7420b785	41	56	1	6/21/2016 2:39	76d76c4e1cd94dfd1944f589c865f4765ed8c180	76a90edd9690fbe07605b7cfa5c95ad1	DroidKungFu
455832f019dcf3a01044533a38190632386d2a7dc827a19bea2c5a73adeef244	35	56	1	7/1/2016 2:54	d5413ac8eb81b319ce78896eb88239390a5048ad	808d7c5c7ff99fa6170053f85cbbd73b	Dabom
4569cc45630425d4de66d05dea832a3d40ee8352c528dc0cb48ed54472942744	43	56	1	6/21/2016 2:40	fa5b7a6189f41f8068cbe6b2cffb312cf80ca9c8	2e952ee2d3fc57abda201a5ab517ef56	BaseBridge
458029f247c6e36148566af9c2c6b60386c64236d6391533a66725b2c5ccf6d2	37	56	1	6/21/2016 2:41	31f3a603166341b34c32ce4257d090c8b544ac23	b4e1338b03c78964f8f3cc493b87d0a9	Fakengry
4595916df4387637fc5a38b148a92ae8c7d42f7bc6a2e671bc091a1dd38f656c	35	55	1	6/29/2016 6:44	78d27aed77b3b42530a7b7c121e7b20f20a9e18d	16ca7038f232cb3f0445619c5af95917	FakeInstaller
45a4f3c8791e8b2e4984d8d81302dda5f47b1f41b03b3ae2545be5c78b8900c7	38	56	1	6/21/2016 2:42	5731d0060040e25112828551d9fd75a50577a245	d415c736cbed0d83979e07e7c01487d5	Plankton
45be0655c9130237d65d2f95e8c3217eedee113299ab64262cf614e431eb972f	37	56	1	7/1/2016 2:13	828c1bc726be8260ec2df48a7ef3df7769d7809a	69a4190e8243b705ceff2c4efa2dffe6	FakeInstaller
45d2031af6420768aef7c0d4a0b08063939abe88c27e0344cf9c787f73eb8f3e	31	54	1	7/1/2016 5:13	100431d9fef5cc2dfb379b3bec0cbdb083c32880	34b9b81639442b8d735455d8d85d3744	SMSreg
45d6b5fc25d9218f456c7a8acf5fb12ebc1b4df5d26185a05c3c9226f4d08e10	37	52	1	6/30/2016 10:04	2182644148b6231b6b27961d6ba7ea79448320c3	035055fc2364a025a66b1c94fff5910a	FakeInstaller
45d7a0ac547d266ff36f80f0833a94b6d9a698b36c3738157bc04aad9fe115c0	36	56	1	6/29/2016 9:52	b9c1eb223382b0f080675f63b625dabad1e01a3c	cadf8cae50a45edbaee372e9d16ecaba	FakeInstaller
45e0a5201b02b40bd69e10f07994fdcd9e2a127cfb8a744ab0f3bf7410486d95	40	56	1	6/21/2016 2:44	483d0149b4a7855351b58d853348dd43f6a8921a	0c3c227ee7d02a1d23342953979ba681	GinMaster
45e1ea5de528efb6fef48bf9cc476c99face1b05206f120dbc56d7d6534819f4	41	56	1	6/21/2016 2:46	95aabaa7bf7ffeb2ef02abef6268212c4d77252b	67d99d7a704ba481ded3e670f50c37c3	DroidKungFu
45f0009e10805bc37aad91ee11b6a915435ae136fcf6ee0e828c11a01f1d0050	39	55	1	6/21/2016 2:46	0102dc76184859e7f655ebc66c25d8e867bacd61	2d54a963142d0555479249cfb82d87bb	FakeInstaller
45fc68a4e5b3854798a8d6c257079c93bc10adc2638a37d41d15f9f9c9b09d12	33	56	1	6/21/2016 2:47	617c856158753d9f1c616669bbf965422b2fbdaa	458464953f946433d55b748117f79e95	Opfake
460c55e8c5982a384e53ad1a08efdac263d57b9afe70ede390a90dd662588194	37	50	1	6/30/2016 13:57	deda50965ca4c389dfad6b709bd4f0d9c5a9c5f7	f1503dec31240b40c7163f503b2048f1	Adrd
462be269aeac8fcf04a39cc21f1a7e5da07fca8a75443e0c51f50d41254373f6	33	50	1	6/30/2016 13:57	5481b4510fd972c6a54181516e32f8a388ae6ba9	e1090a591a0090cc1d62f1ee991c0c7a	GinMaster
4647d62e94d18d30a9bfc16d12e79881aeb76cafb348d20479262d6569da6cf7	33	56	1	6/21/2016 2:48	eb3d7a468b349c5cb568ee43a14c00a33eb1a71a	54c5ff7c17dc5f2cf9d0ee2a8e854bee	Nandrobox
4665bdadf3e4a3c95c3f3b1df1b38d4c0ca609cb2eec9b6525ebba9bc6c397e4	37	52	1	6/30/2016 14:35	e80747011d3d353e0c80053b68af542d580038c8	8432a4a4ecee2fea63f8948994e3ad10	Opfake
4665f187fa6a47c3c34fe08b695b380968726071906434dc82cd7a42a4b9247c	35	55	1	6/21/2016 2:49	f5a5021129925897683d4e72175eabf12fc2f496	2fe6f2aefe7edb38f78ecad8692b7122	Opfake
4668a0cebe6bd3947c152f9c031c4c493b7694348218e199ad5e545b2821ba67	44	56	1	6/21/2016 2:50	509e23d136c9a33ba53adf68f4ba1a4a0d105353	27b18a09bd4bf840b023abe353750b2f	BaseBridge
466ab91c289664ae06d34e1cd853d85f80ce5081a84c4d656da004c7cac97d79	41	56	1	6/21/2016 2:51	16f02346bf11a5c064eb529de9a25b0299d123ec	f1fa06ba4dc82fad24ea701464e3bf97	FakeInstaller
466ebbb0de1b02309a8605bdb82347085f6dd0e2d7be5d4fd8805a77e24fd77d	43	55	1	6/21/2016 2:52	081cb21a6bf6005a24186353cbae9574c055ce26	ed8077110ea7bfaf94b5afabfc2fcae4	BaseBridge
46796cfb72907ce9b8855279fd027620c59423ef36e3d0e20bbfb374ccb37124	36	56	1	6/21/2016 2:52	9decd939f5c9961c09e4fff6254bd56727eb88b4	29a9d159186dc400ae1c118a554502ef	Plankton
467fbfd9b6cb258df0abdef8fce67a41b6f6b674264dccb514c1255784985bad	40	56	1	6/21/2016 2:53	267043ab471cf7a7d82dda6f16fa4505f719f187	7e0921f5c97ad0504e91914ca6de5e98	DroidKungFu
4694b231dc9aceca87b6f45f9c598bdfe70216141a34000b535d5019307b5c1c	36	50	1	7/1/2016 7:50	068559341b2c2fc451cee92768477e389e6820d0	7c5d7667c0734b2faf9abd68a882b146	FakeInstaller
469b89b014c2a7c591519a1b154595fb6663cd5a7b6ef138ef005bd0b09def3a	32	56	1	6/21/2016 2:54	4fec26da5ac8fdbc9565de4c0756e176c287f9e8	fee6f3ab17688600e0e15aed1489d9ae	Plankton
46a20f36306a128a92d810a01d13f1ef6f0d646e9cfbe55d2ebf8d0879ce0515	35	54	1	6/29/2016 9:53	c01452dc7d5ef28ae566e48f0f10a6faf6a65c4b	4f9b0d2f2b2a36d8588bbca08908f00e	FakeInstaller
46a369b368732f5671afbff14cc852b521ab20577afbdc4c574ff1971e35079e	30	56	1	6/21/2016 2:55	fa01c7d1b0cdc2a67a0ab26500a715391652887b	b8214b41377ffaf6cd25b692cc56569e	Plankton
46a97c778887c274d69f5b206f24b3b8509394a64d35de5b38d59c8211d7dbf9	41	56	1	6/21/2016 2:55	9e3b517dc741052f9920f4c8f64d2539dda1663f	16351b662c7391d452b389f039dd327b	Opfake
46d832f45d17aa0a987da6e1ba7c60770691aeb7b8ce2d8d1f3ab4970c524831	32	50	1	6/30/2016 12:10	a4a6b75676fc4b2e00bc5adb9950b9efaea2a627	bfb0547a66e32b29fc25a6568623f948	FaceNiff
46e260ecd27db5461e2c9664e3dcf64a90e201481b54322fc5d75e84b882fec4	35	54	1	6/30/2016 10:04	f58e77d359815f205c0a38927ee705b3736f3d23	020b60997677f17518d29cb433f10fe1	Opfake
46e404128bf1381e66755a51d6e151357a83b25251b39524e51fcf3a935a6579	30	50	1	6/30/2016 10:05	ebd6fb196a94bf336a829163d176939d86f4999f	4725f57062c7505723fd7a453808cf5a	SMSreg
46f4e78711f35fa4f756f9589b5d6b3f01e7797227e82a99120b0505bd66e225	43	56	1	6/21/2016 2:58	0d04c5b0078a809165ff9fa560907dc5d16b64a5	ba231fa7f3ff8a461acbe9ca1317f32a	BaseBridge
46fbd34681c9da9d9fe2129ecbae694de50aad7cc97486f8f5a2db7f941f51e6	43	56	1	6/21/2016 2:59	dd28560df3f824c0643b5514f40c96f75d05cbbb	70092d32fc85c313c0148dcaa6a60472	BaseBridge
46fcf7a0fa27396df0fa7554a5d5ebaf3a23cc89af865cfcc0e5eec917df7218	44	56	1	6/21/2016 2:59	a0e17f6015a0865782ac67dad178e0b4e9847f3e	fa6e905d4be3b09541106e1cb4052943	Geinimi
4725ccd33ebd3e91706c287c737b21fb916680f3c521894be08e72834c7da5f9	35	56	1	6/21/2016 3:00	7304ff11851bd364ebf10f9b151fcb24f5b7f852	3ee206be3549175504bab8e2f391ef2a	SendPay
472f5316ccf6ade2dd7630a02ee9f8577d7ed5e5d8d4091d19030f9be62f223b	39	56	1	6/21/2016 3:00	a35937acc1a17eeff9a2015c6bbafddaaac44897	b3b38812cc01aa24df68bac4de517e23	Adrd
4734944e3f99b32b8dca9910655bccf018b3c7e3f34ab9243bb1bec3aee28515	41	56	1	6/21/2016 3:01	60bacf0dc2068e9ff8769141beb9d2fe6407eaf3	1f505215f9f7eccc332b2cd34a7e1891	DroidKungFu
4735ba2dfbdbb0f1e9a286da83155760c77dcce1bea9c4032ffd39792b251898	33	56	1	6/21/2016 3:02	5c342d63325e4af756e4e9f34db75f3cb2990b76	bdf171ae4732583b7be4f4ce0603cbe5	Plankton
4738d9aadbfda152ebc28371be80434f2fc59175f88ee97468e3d412410c0b4c	43	56	1	6/21/2016 3:03	dbdb1aff55741236f2f26f0424c570f2b4fa159a	335baf83f9efe0e3a8f3b5e4287ead5e	BaseBridge
47408fa6e3f8537e190fc4063218ee44d011126651d1e20c81b31f589aeb266a	37	56	1	6/29/2016 9:53	6e4f304d4b9d019d91ceb975c9a27fa1cf0a5bac	a121bab227ccacdb6219d120e99de6d5	FakeInstaller
4742ec6a8ea4fda2e408271c27134ed835e3dd674a2a5d162012c440bb60d0c1	37	53	1	6/30/2016 14:35	84f72b7815190b930630ae61aa7e1253e1b63c64	0e51a56cc59fa3361b48cb9425a03b57	Raden
4773fe3711445c50a4cf9817c2e24957d37a9e2182a19b02bc4d17b1fde477ff	39	55	1	6/21/2016 3:04	0839f7988fc585e59f4af3c1546e9818ac758942	90eab9000bd5c726ff7cbb81f55237ca	FakeDoc
4778942c3b09997c178796d53838d31853cdee389e0ced05d17ff2f35749f967	44	56	1	6/21/2016 3:05	55d2ac3807448a671924a0ba007311203e280dfd	805bbc6ff9ef376c4b5f2c1b1c1006d2	DroidKungFu
477c68553ff88f831026e8842fe99fe14b2ddf08821a0ca3072b7edbc872a292	39	56	1	6/21/2016 3:05	88ecf892ba8055b35f2351da386380f6afef357f	ac0b2c31288b56dffd04b26cafc94200	DroidKungFu
477d6be36d309723316e62aeea56ced07386c1f41606a0aff4cf5b9d65cd7892	35	50	1	7/1/2016 9:29	e8bf7266c638b6442a5d28dad3df720fca6f80bc	b5fde6d4637cc13947e7182ff556bfa1	RuFraud
478a5af1918f2759066c863ed8649a934519c38428907bd6e73d658975bda0d6	32	56	1	6/21/2016 3:07	153976c734725c2cc1d3a050a3bb2d103a6ec5d6	2c773a8cfa490e270acb7305a38fae98	GinMaster
478f1e21d4aaee87f5fac51d900ca0903c676cc20036b2c5671bf5f0d72e25a3	36	54	1	7/1/2016 7:50	970a6bc26e858d123f332ffc56c1a96bdb0d797e	4dd6899c9799ce9dcacf512f2d2204e3	FakeInstaller
47945b93c1cee9c3db87de79d82838986a4a1b1771b23fcb833804b0410dc6df	44	56	1	6/21/2016 3:08	f9bb3fc540b5e45ea9346d267455e1487644e1dc	d7976ac1c02ffc85442cb6fc93bfbb66	BaseBridge
47a4aff5aaac505f213fb058e22cb5fecd03791c3f60ff9529b9f9befcbc2012	44	56	1	6/21/2016 3:09	b8c205be3ee561126ff2c5cb12b81f94dae06c25	0e51fab38b94c3346dce09897ef22f91	BaseBridge
47a579638610804f3ecc1f757e2ab6b0757f439eafdb4231d0996d5886ea43e1	42	54	1	6/29/2016 9:54	7451c878801be5fea0cb7bedfff0599c7d5e9205	dd4e95daa90d9f667bc6921354be5630	Opfake
47a9964656f59addafbd8134c01008975d11c5ccb73cfa2e4c7ef6aa0612313b	34	57	1	6/29/2016 6:46	70e170b27cb9ab45f49d0b7acdcc75f15127b99b	be2cb092ff400776b0a9c38a6fd7afcd	Aks
47aadda3cee837e80c5b3bbd69885c0873c072bf86783b0ea4d7dd883f1e6954	36	56	1	6/21/2016 3:10	d2183ce84d635f3db578b50f5a8c95db07421641	35b31db4e18e0a5acf1cb2bcd20fd395	FakeRun
47ad63ccc161a07eb761fba5c4d140bf01473d2ff947c7542b7eaabf2e100576	37	56	1	6/21/2016 3:12	b200fd7f1c3f6b3c7b5183e8ba4f5f1b3c5593c9	0503b2f6c1349f7e1cd7e8b6bf17ac46	Plankton
47b6ffb8ac71aa0baf65bdfba2ab84071da7e693fef89144fd24a976b9adf87d	41	55	1	6/21/2016 3:12	82bc596a6cbe74fdb669c08eec465ce2f2a6be81	f94c032ef74999af3d31dce0b96112ec	SendPay
47c0b683ec2f4750f2d2f2f50bff16417d7155c2f927279f2acd951674536397	34	56	1	6/21/2016 3:13	40e3897b556ffbc47eefc72d88b6376675d069c0	889b65a3a15de18b198c0330abceda1b	Plankton
47d2a8d1490df173c69f10e3ef27ad248a072cf1fa738c905d8877e193fc9f12	39	56	1	6/21/2016 3:13	f74af162948b68dfd62932e90849fc112ef173d3	592efbb14ae15212a7c68632f9e710c2	Plankton
47e0fd3356b228b9ac01e5028cd4c5dc9a46f54cb0c70b1f4e65a8dd5658dbcf	36	55	1	6/29/2016 5:56	666873a02b3529208a2e04746328b357096ec321	2a09671e0b3d848a2ac8152838eda683	Opfake
47e7cc6675449b91935883375a5292be746abf9ca7a45b3156ab4482d47c0dac	37	56	1	6/21/2016 3:14	40a90353297540bdaa1d19d98eea98d9610d8208	afd3b9e07f882a7cee78e8a8d64be07d	Plankton
480163cb18311db1c54e40dbf634cd15b3d864c8f13c1ec36c9c7db8380079f0	39	54	1	7/3/2016 13:33	ea70419a0a06e4b8ef50ec52ba5fd9f1e7883211	fa9959d172b427136e0069a6a222533e	Kmin
481b68a8fcd2e0fba011a281e3faffaa5c38803983fff1817c4bd3559d227028	33	56	1	6/21/2016 3:16	f063cf971e76bf1a54b257d4f51d5a1ab41f27e7	17504636d5a57b1bfdf511d19d92157f	Nandrobox
48314c51ed91e5fb4e94a7af4ab0a4a330f4a4c6857052c34e93ef1eae8a7209	33	54	1	6/30/2016 15:19	cf546841889608f26fa548752434e768fcbfc615	cb0fb8027b4d9d382830dc04dddd3cdf	DroidDream
483f5fddb741d38288071c7154daa0926b383b40c2e7e9e8afe164a7bf28aca2	40	56	1	6/21/2016 3:17	35a27c718a1d9f159bde3002373f50b48a1f1c67	4fe353cc95b4247e1a2fba17a3c7d641	FakeInstaller
484804147b90b5ad68e86f35fffe156638a6aae2a783ff2f4c49f2137de9026a	39	55	1	6/21/2016 3:18	593dd0ec6d6b9802d5d4626978cead4c83051b4a	d2d6a1368eca8fe6f7c7b984e047fbbb	Yzhc
484c9357fa6641aad56f8928888ea11400b7b21501cf80b758eb23fccbec4e75	34	56	1	6/21/2016 3:18	3657f151994785fbc7f9e3b8c87ca689928dbfc2	76b58d7995977fe8f9bf9d8a26a804cf	Iconosys
4860e2b63ba73bdf1e0f7ba1f7418293be4d75550d4dae2f25d29d47515c9c28	38	56	1	6/21/2016 3:19	60469a2a7c70157791f1fb8cc32c3736e4cf0412	2f30dd938509ef592ad56184b06bc7e1	FakeInstaller
487f91b2be133b871c0aad7121713530e611e1cf58264eeb3ab10aa1351ee895	36	54	1	6/30/2016 13:58	43c115cb70bccfbf4e3ff6d9529e1fde6b2f81f4	dd873deb4b19ab3d4ed13fbdcb6d6e5d	Yzhc
4882b3919d1c019c21ad289ed48098d99fc313b369f0cf45fcfb89888b167c48	42	56	1	6/21/2016 3:20	1406ed8836ebd3408a1d800b916e60964b5c31ed	bfe119860a8274b637bcc102e167a011	DroidKungFu
4887a6aa54234309757cf1fc0763957fff5b26c140a8f2ddedaa6c1748bd520f	37	55	1	7/11/2016 8:00	c8cb116260fcf639d5f3960aa5ae6adc2bd87271	565eea01f9a1765d7c50b452e4475f32	DroidKungFu
48a3cbb4846a649fcdd0f4a0bcc2e6caa969799d8f0466020f32eeb359083f11	34	55	1	6/29/2016 9:54	076c72cb64c0eb6dbc58c69417b89770fcf6fb65	e3e0064ff60052ed0e3950f1ff85fefb	FakeInstaller
48a9b25a48ef4ac5698f525fba6f753ec2e639693308ce971131124534e47e54	37	54	1	7/11/2016 8:00	345ad1fba132f8018175d6907de13d8020402ee6	5865fb1b0c85651132972135ba33eccd	DroidKungFu
48bf1c8ed0609c22fde06f9c256eeec42453ae89c6341bc90cfaedbda3612158	35	55	1	7/11/2016 8:02	b894cbe21c3d4f4d5f9d308871781166b893c1e3	636a3d3a1aa54bab2405c405541e35b3	FakeInstaller
48ce4c6b03b31fc2350538ab07ab0b46f3b1ad6b8cd9ed9bfa946db45049a284	35	55	1	7/11/2016 8:02	d9bbcae50b065a11087090686b62273768cae53b	f23e8c4ab349c9701bdb5e53283bc62c	Opfake
48d64cc74f4f3c7d41baf4d744db0ce58ec8d4b657e473c279f02f8a9a295803	36	55	1	7/11/2016 8:03	01cd1ddcc1e183266eeee6ac76d66dd7167a06de	568cb129f34fe5ac21625009564fcf2f	Kmin
48db60d0a72f38f228b66489b77666aae141c6f782293281cf68575f5b904670	36	50	1	6/30/2016 10:05	07b90ffde41e71636be2f500a22c28fe95f789a4	671a64fce40fbc22276b389df5294f71	FakeInstaller
48f7ecd18cadc12914b89e91336b9885131d4151a9ed1975f6456e7951633583	29	56	1	7/11/2016 8:03	156122f353133518d8557da8512874d0a871242e	b5bcab6fe08c9b6229f5d053705dee9b	Plankton
494845b22d27a359621461d84becbfe7838e2b193ea79d71ab9bad3cf95fd29e	37	54	1	7/1/2016 9:29	3d91ac04ea467fc3ecd54cc380dc319bacd3774e	f7a0df23f83a8a0c3ebbb20ec7ca3894	FakeInstaller
49554952d3fff687880e119fbaba459a43948a7c970b8bcdb5d2345ae59c86ab	38	55	1	7/11/2016 8:05	2cd9e65ec531feca6272c06e3552d0903be3e100	957c0094553e3dcbd6e9cffcd3fbfa4f	DroidKungFu
496029744d37ec8b0ab955a99c782200b1990f46d2c8c9a5e50bc61aabb4253b	35	55	1	7/13/2016 12:21	bcd9cf7a9c8d4287090ce3d35e841b2a276906be	67cb842aff07fa57f4344182951eeded	Kmin
498b425a8536ce03b5738e1ba3339f70ec2680bc437e1650084d8b908a343405	34	52	1	6/30/2016 13:58	f8eac76f3c50be40945cc0562a537f5c661454cd	184b22d924879b007eb96790e0d32ec6	Nickspy
49922e03f73089c98692294727731742cc38faf23df8067c25cf10957cdba0a3	31	50	1	6/30/2016 15:19	2ec63a515493c745ba9fc2e83b0cd7c01c275b73	26847f3f178242213cc3cad0cbebc5e5	Boxer
499556e6f78c73e472ae94d41f0aed06316931794aaaafa09397093cf33a715e	34	54	1	7/11/2016 8:05	7b6aa3d3feab0a3fe765bf2b97bde504a3b5b70d	a2b1e6b72a27a59edd82b2a0d5382166	Opfake
499cc2edd6c504935698be93c7b8dd2971b899f6ccbbce5fe04af85bd4d28b3b	21	55	1	7/11/2016 8:07	9d2060d78d6c7bb9bed5d139dc96a0a228948a6c	37a61746b76862e2d08671e3cbc0f10b	TrojanSMS.Hippo
49a55b9894230a3c496581d8ea8835b4e09b0131ee7ee1c9e031fa857cbc0470	37	55	1	7/11/2016 8:07	4c1a8a0456f869adff93335a0e9a57f347e13e48	7f4275a183173e6d396e4f84f8f76e85	Yzhc
49a5ccf30df068127920c605b3080aca99b896fb628a83786ee0c9ef81e1a9b6	41	50	1	7/1/2016 11:12	6e7508357d52b61fb160b078358c7f6df007a90e	3e0963cda473f13688149b3a8c934d37	Opfake
49b5a74653685708f2ffcd7bd490e8a6a4fcdef0fc38fc8b9e76f00d39eb305c	36	55	1	7/11/2016 8:08	282a0a555a8eaa91747e7122cf1cdd1c91059193	fcbcadf24f1cf1fc59944aa3bad56ee5	DroidKungFu
49b6ead11d70ca1b50ffee002a21127891d63567d4db7912568546f9f1cefcc7	37	50	1	6/30/2016 10:07	3c5b73d6c31495e614f50706f5f326883dbe3b3b	2950164750c6e36322f1dac810a7a4b4	Glodream
49ebb5e87128a21445b656ec244fb33d0e49ad0cecd600899b903fcf403b6f2e	38	54	1	7/11/2016 8:08	8a701fb0927c829a61ec8d26af376f7a53b4f6b3	d2cbd76277e6b60c0fd1818163930982	Stealer
49efe3190f9af249e4f1cafe3e01386f896525b116905d1d88b5cc04bbdff483	32	54	1	7/11/2016 8:10	337f5b52fc6ed6562597b43897e242f6286d5e6e	fb66e60db9bed204371840c75e8162ba	GinMaster
4a0e20bbf003cf0b6a17c6f388690317c4cc92088f1a7528f4c3e0a18d6566cb	39	50	1	7/1/2016 2:55	888ebfc5923f76ed5e8239e08f51c94ee07518aa	d6bbf93e5af8cf2a4391818ba76d3446	Opfake
4a0ff540fd11b7dba7efa0905a69bdedf69a779a44d89ec5e7c0dc69f33c538a	32	54	1	7/11/2016 8:10	52e6e34e27463935bb15225b129f8b6b9c5a854d	76c780d700775a31cecaa68bed50779a	GinMaster
4a1638789251b54c9661fb42f516250ee77e76360b3d16c16fe2436388ae60cc	30	55	1	6/29/2016 5:56	3b609fd95fc0c5cf4fde437c605e0ef5bdd99b04	0edb0cc43f0d124064ba4b7983e70dbc	Sonus
4a20a9f90371d997f7dbd4aa8f4f12a3d761deb299bceafed1fe9e00ea4feb79	37	56	1	6/29/2016 9:55	c4450a5ec208fe064179705468946d503998e34a	0e64ea94ad344cf5502b4bc33b037bad	FakeInstaller
4a280e63b09a724c953da76918db17e557bde8dee086099c352035168239975a	34	54	1	6/30/2016 5:10	b59b0a37aa347ad5b7d493b5ea8f51976bccc642	08f6a41b05ff8845869554012dbf9276	MobileTx
4a3131372569af0ece2f332e184a47db8507ccedf259f20ebffdc066a0ff9b8d	36	50	1	6/30/2016 5:10	2c1e7ac97f69753eda5ab088950b64ac12de0b44	2b8ae8b0d5fc9b5480eacf622ba431e9	DroidDream
4a3f4c8f1cffdffacff8c76dbbdf67a896f54f0701fc7a0adb89161950a6635a	35	55	1	7/11/2016 8:12	b00e5deebfd679d0d31e679730f22a36544784de	d3148c65bcb55031b572e0035570a248	FakeInstaller
4a42c6b385361c356fb3524794be7772f6282aa46ee90cf2d3f88f4a9b273f9e	32	55	1	7/11/2016 8:12	1216cb8fff6533cd50f17414539e3a9446d04264	14a457989137585d27e4942c3ef1e0c4	Nandrobox
4a4d356cb9b92b6e516d573ccca293a472031625d494fe8b771837f0afcc8db1	36	54	1	7/11/2016 8:13	b1675db6fbb245478bc14041cfcb48b0086071fb	bcdab10300eb565be163e05fd3a97d7f	Typstu
4a5804a9db93108e0d4ac4afa11944423bcb3b1b3205dc02af6255ab5d2fa83e	38	55	1	7/11/2016 8:13	06a00dcae219596acf5d2f93fb3731c14f0c7afd	64f270ce95e916007da83dd90b568a84	FakeInstaller
4a595d6ad083a662076b3907bcc2f5c508d63e2a7d3c0c12b4ccab98870557fd	39	50	1	6/30/2016 5:11	76e05f1c0094342fd0d1c78955d94164a16d8a4c	0e498a286a148fc4b326b9ff6a19e0af	DroidKungFu
4a5ac40726a81559c16e251986e69fdacad86706e6a629c2683cf9debe318cbc	31	55	1	7/11/2016 8:15	19616b14045e3025e14e55ebc53815f801024c38	f0daa434cffa5581861c7f703a8ce35f	Nandrobox
4a5d2a60ef68aa8eb47bf8ae7c5323dc786f0657a7bd8c3af8019e9491c8e3a3	40	54	1	7/1/2016 1:32	06fc4ee177bb707cf5372aa35c1913dd5b4bc015	220680e8f00498ff852c5bd2c10a5079	Opfake
4a945218a48a10014066f249f890b4ac256475e1ce3aba0d5099cb4b3b1c3080	42	54	1	7/1/2016 5:14	8e6d3f2764a4da667ef76525210c6e03e935d001	51f1bb880a38696de1bd185a7aa2e5c6	Opfake
4a9959b8203943bd6328b1711424201ece915b1687d07929cf327c313b12dd1d	38	55	1	7/11/2016 8:15	a3e6c041180974a6cf9416291dd9913290f71a7b	fb835027817566f5f678f145467ba5fe	DroidKungFu
4a9e794315a3fcf5295eb73dc1b2fd79202d3be48c8c493285e23fba7c2718a3	38	55	1	7/11/2016 8:17	6dfcde1c6040f54691ca88414ad0486afa6b522d	041cd1ce0d0705d7bb5e6a83a751a212	DroidKungFu
4aa5f1509498d9acdd79c97d5dab8b1412eab427b57c03e43cde3830aa0b1278	35	55	1	7/11/2016 8:17	715245b2ed9f1cdf639131317ce04f02f39b1a94	33e660d0d8add88a624153daa68f089b	Opfake
4ab01a1515e79bcdb40edbe545410d2d45dab6b9a91a58c34dc70864f910f764	38	54	1	7/11/2016 8:18	04e79201aacd9ca495f605a5ace79b7556816360	66356755dce13c294fa5e6b618d5e6ba	Kmin
4ac1a07c7f57781c84a990686c5b4fdc5097adb713c56a0a39ac202b196135b3	32	55	1	7/11/2016 8:18	56827f5eac16ed974c081530fb6f391f37f9d38b	4dfad1b7fa5dd2b4d00a8e2070cda1dc	Plankton
4acdcf54731c8886a064f03ea39960cdb445d04123eaf1e8a406175eb1cd3f8d	36	54	1	7/11/2016 8:20	278d955d23adb28b611769e33b7afb3a8172cbaf	7a507a36d7bf6e0e6b79743535d56149	DroidKungFu
4adf504c4a02f6df6758913b7906606b42750858546652fd039ca8fc37fa59d3	34	56	1	7/11/2016 8:20	4ecf11551080f30f1ae71d0b9697987ccbc6200d	58a1fdce586fc62cb875e0a0080a4de6	FakeDoc
4ae1c0faa06ee4dfb6c96b6537d027e90c870d7d3ddcfd5fcde680be9dc51c69	40	55	1	7/11/2016 8:21	53dc08f08005f374a957afa44607ab52f205b684	5192ad05597e7a148f642be43f6441f6	Adrd
4aec3ee342f65efa08187018f2c976aa389530c05ee66a0ffefc9bc89279f1e4	38	55	1	7/11/2016 8:22	8915be1ab4bb2daf159854ead09d67ed9e1c8963	600ff4663bd03d769afbc0d0e07ad79c	Fidall
4b110e250b82d12d1d08792b0fb5c993a2294c6aadc7a66f387baff40f71dbeb	34	53	1	6/29/2016 8:16	84c86b3230d5911983e6e7617a643084cc9e9187	8ec268e0e2cfb27d46a27281711f76f5	BaseBridge
4b1c74861c18a18048502e0ac2478ce74f9ebe48bfa76bc6e134bf9a75bd917a	40	55	1	7/11/2016 8:23	54dacf873755f45d77b2e64e56bd070718f5aaa2	b46b95ff964e5d35c6d719be3e795fa3	Glodream
4b31f34b3822df65fb9b0118e1cbb57b8922736a6dce9a8abcedbbe79f0bb9ed	32	52	1	6/30/2016 5:11	17195fd8c1289ef232054349d7ba1b95e6b3f962	ab1ad44e3682c0878f6db2b4655b0571	Opfake
4b3308ada37fb273c706036d2766c0359c8f9d9bb54d4d5d054f9dd882c992c9	41	55	1	7/11/2016 8:23	6d5ed5ca8434a571f21fc0770f4f8ba689b20fed	cf16aee2ed1cf80113381a19bae12d12	BaseBridge
4b47af0e6a9ea5a8108129b411cf14d1cef586f5066beef926193aae6939dc52	35	54	1	7/11/2016 8:25	0b4406a0194824f527410c0e32a04d81e0bd5149	e4894a57260f153d2bd651a4444d3ca9	Kmin
4b5dc8e4a8ca9e9bb513aea538618285d0b256a33971b56377435187728ec229	34	55	1	7/11/2016 8:25	1e527ad69b01e518442b02d8413b493e5cb5c5cf	3b683ea64e5050c96fb4824146dc6cf5	Iconosys
4b6545878c603604f9e62deb5a360597139d1a3cc2ee2c1eba0a34350e639a62	31	54	1	7/11/2016 8:26	3d92c5c9a54de8f5b0c8d8e583a46de53cad5137	9b399aac74b5e79e9793e71e5069c2f1	Plankton
4b77288be68f74d30cd3717a185cf4c3142c394d905ed844aec081d5fd4995ea	42	54	1	7/1/2016 5:14	f41542bcd0696e307553b166eb90ca1d3dfe3075	b7f48ea57e23d6ca4ce5e339234ddc96	Opfake
4b7acc7f5fda8765a8fc6c6418e6d81f50efa29b0d37c59532778b41e91c4426	39	55	1	7/11/2016 8:26	581cc75307fd40ec1db151c721fded8a160843a2	66ceb42d924435e89677cad0735b206b	BaseBridge
4b7f89efdb443d164a3ed2e779db17929f37510ace147414c514ea70be5b538e	38	50	1	6/30/2016 5:12	a13cc291f4464853e7453ae840124ae604d5d3f1	c167f4bacf089d99f99f83ff81c99e19	DroidKungFu
4b83cccae879d00fdd1b5d4d92f5e2b455d2bd79326c4a32836c6bc751d53a42	43	54	1	7/11/2016 8:28	ee8ecd15b11a7cae09cf01c7ce7d622e77e7c8a1	5008046b227066d590cb0e560518a64b	Geinimi
4b9c844545e2463335822d041c647976ca30fcaf9152c1de2dc9a8e9b6046368	37	54	1	7/11/2016 8:28	8f85dbb8f3b58c40d1c5cabe2f72f7a9480a460f	d27945202667cf6f588fed28d93562cd	DroidKungFu
4bb917a2f1b529703ab72ed2bdaca57cf4dd14320d304d6c3d38023bb8813eaf	41	55	1	7/11/2016 8:30	8d92d8e963b491db2531437bde27364c36c9eb4f	26567f0383adce001d30f0e3f80de692	FakeInstaller
4bc87f33e75dbbfc42632aa7fdaace55e1fac394bae8616293bfa711f88d8672	31	50	1	7/1/2016 7:51	5ecfb469e413e99038990fd9a585cca4a51c2851	5202823b62d493eb1a83d5bd1c8ae3e6	Fakelogo
4bcf74aa5b22aab6f760a7c0becaabbee22ab951b7d2989925aa98b00284f842	42	56	1	6/29/2016 9:56	230f831223acd3fc2bd905b772fa87c6477c1a7f	4663d8403c45594c9dbc96431bc84757	Opfake
4bed8253738422ebce63b68ea8783164f0978f0d86e046b268b0e14c9cea7b48	34	54	1	7/11/2016 8:30	8528cfd239b9ea5e4dddb7aeac49035927dc7f22	83ef9692943eca68375b39e5652e087d	Kmin
4bf0f0cb2b10c9bad568eec092e600f51bff60670103e91431e3bf6e92d4777b	33	54	1	7/1/2016 9:31	0177f476c7ccb6113415e86982dab8e2a700d3ff	df8d76c33e4ed35ab88b66cf6ccfcf71	GPSpy
4c03f8a1549d567096703b4e7be6d04d8f27730b8a1b4e1bbac92b728a4515ba	35	50	1	7/1/2016 9:31	303ef38ce2c96a525789abf390b0eeb4924f6f5c	979fc443ec16cb8a1ff6c2c0bf0a20f4	Ackposts
4c1c61280314ff2223c40a62c8b0365b96e6621c729b835ae539837f37e8c051	34	56	1	6/29/2016 6:46	a984732743f522d21357a08e51c0a9901d6736c6	197c94c87be6fd490882f7e0fd57691c	Nickspy
4c1fd60477354eee08ac009b770f2bd04a560fcef3131f27f8ae008f37b64ca5	42	56	1	7/11/2016 8:31	03cbf9dc29bcc358eecf9b78ce618a83af686513	e1ca28b4176e984ce948d148188b2e18	BaseBridge
4c375d74a2ac2d73d5109029a6d4d1e3065cdae585201d88df78c7e9a9c4af64	42	55	1	7/11/2016 8:31	781a46b6c0041fd4ba926cdbd0b9edea42fa8e32	e03ee4d2583542101aff03e4fe278a3e	BaseBridge
4c3c6a9d019235962cae4dc2a5a0950e48356ecc7ecfe55369fe19177bcc7941	40	55	1	7/11/2016 8:33	b81d2cefdd200a936962e8fd69a30ccac0483e10	d30cbb7a4f60d474b2448912381c7e4c	BaseBridge
4c551a0affc8964755eb368d71d2a65237e39d03fd53e283764adabb8c0cf284	40	55	1	7/11/2016 8:33	6c12c6a47b14b5ef5e8ba9a35caab8d3a49bd517	967926242b3af0bae85e2a0b988536fb	DroidKungFu
4c558cd94b2eacfdcf973262721f3872842c4f53db5d522375a19a05a521eda0	43	57	1	6/29/2016 5:57	17144b0e95a07ffd5bd7c8e3bf95004fe5fe2305	46a53f4a6637e2807d79102a6a937c2e	FakePlayer
4c60bd46fff272965a77c6e85ac75799837e3a54370530ac78ac06f3ab964efc	35	54	1	6/29/2016 8:17	47d274ddb82db81d41568f1c1e394706c61df83c	9f59793f6b5a9b5bafc95395d294a4cb	Stealer
4c70f5ef9618d7563df6485c168748eaceb0cc4d97a7ebd08612d2ff4640d27e	30	52	1	6/30/2016 5:12	2dad20f4b3e43d1e9abe2ee1a4eefcfdcfe7a1ba	cef1e4398ab0c906f644bc84bbf4521d	ExploitLinuxLotoor
4c7788f7da60b36a7cc4487db433f4307b70e2136efcd639a215d33970140aec	39	54	1	7/11/2016 8:35	b6e8a2b5238ff2bc92917ffecb3eb22bbd1ca4cc	c7bc30440e321cbbe612fce2e9cd7274	DroidKungFu
4c90838a6b49583491f6cd074cb24395cee06579935e5feb67de3d956cb3d418	33	55	1	7/11/2016 8:35	1274f0e2aa12ac9d7cb791491ee04925ed4a9641	a041de2902766f37696bb4a040b0c77a	Plankton
4c97f0f0679e3feda12ac8c0a6f6ad7fb0c72c1682d31e577fd336547fe99460	35	55	1	7/11/2016 8:36	f53fdd273b52f8576e3dc3079703b424697bcca5	02e800e127cd11717f3dd199b7673b3d	Plankton
4ca049bffaec31311d0df494a8e287c924c869275dd5284afa9a0ad940b5e3c4	39	54	1	7/11/2016 8:36	9f46b56f350c8640e9366bb25398a8c09e629b4c	0c2975f6f3c6380115a76370532f5352	FakeInstaller
4cecf454df76f187df67d6c1d185a625c63007ce72e414ab8a8112a601ef3671	40	55	1	7/11/2016 8:38	f0d0673bd96670154fbb91562e6d513990629863	2289293578008531755462e4e88afc17	Kmin
4cf0e0a74cfa97c3430b248e78db66b321bb3a156929d216e835a1fb4179e32b	33	55	1	7/11/2016 8:38	b1036b15c8933fc577fbc8ffd9fbc05420b4d7e4	1a31f1dcf77702803b352750105fe045	Iconosys
4cf68f3e1887f8a3428d1f32d324da04ba515c0af4acbd659e1cc6156a0a0ef5	34	50	1	6/30/2016 5:13	d5829d902c686b90387a660f9961db2e34e7b410	3794ae5228093453b8da96617afe337f	DroidDream
4cff30bad920382c6e2f6833b5cdd8b4b0fcde3df0b47167a552c82096d97fc3	40	55	1	7/11/2016 8:40	06c38ce66ab027778615b7713a7f250ed30e32bc	a26b8936fdeb9c882e3827005f7b9a66	Adrd
4d05c2c2f0c0881f8e0c3421da4d6656cc8507ac15658a2fb1309f77e72bd94d	39	54	1	7/11/2016 8:40	b2e9ec9308af1dc4845d6f768ecb031c899c718b	e6397b3f37010575224ea2f8df3a0c26	Adrd
4d200dd35a8bcf122ea682f2e65e6a3170b7c3cab4871ea2786a29e0049c6601	40	55	1	7/11/2016 8:41	1317d996682f4ae4cce60d90c43fe3e674f60c22	ea80ae4c4a17e8608e0fc7d6e34bf37e	Geinimi
4d259a826b3a68d115c52023630a85662cd8973749bc5ea92b0403266b24e0d3	38	50	1	6/30/2016 5:34	88c608cb0dc6fd83dda9fc2face549f056b710f3	00b75fe3ff1436612322de3e2b1e27e8	FakeInstaller
4d25afa7cd69d097a68e82f72b64bc268dba2a2e701ef474498decc991c7c631	22	54	1	6/30/2016 5:35	6a2060ad3ca7ef395e3fe6885b8b3ca7f6c66e70	b637642770d38e926f08668273383044	CellSpy
4d27efad6619c12431d73e28a796017d05c13e6ce8b9454e2af359f6cca833d0	33	55	1	7/11/2016 8:41	65d8c142e1fa49e5c5c25280b7b35155375d953a	20e0eec27d81d79e98e32eff11182fe2	Iconosys
4d2a992b83aa776548d42b4485ecbe9ebdd6a2c0e80743ba4397371db8735e34	29	50	1	6/30/2016 5:13	38d2dce846f72dfa0d5f36e98243d5cc1876cc86	f7561eede044b6b422358c9a31461faa	Penetho
4d2bb1df633972b33415797dba4e5e8c3ef8d8d3a44bf88273512a0a0ec03615	40	55	1	7/11/2016 8:43	cb195c32140c401fc3537093a09c67707f31a89c	bbe6c4ed93e5b2ee6e26c8fdeca08bcc	BaseBridge
4d35d7089bd39557a9a8bb6b204a5219a100880b5fd99bb108d1b5653f52e79b	38	57	1	6/29/2016 6:47	d2f182f27c35da182e6bf290e7b399510aeb9f45	edcbbdc93006981beee77743887e7b0d	FakePlayer
4d3777abbc28b1d3e86e171f442db6d2053f41221a7ed3d49ad228b866823441	39	54	1	7/11/2016 8:43	a9c325c88bfc9eb090053e88da84e00f88f7bb15	e9a5b35cb9c02058c1f9d15392e825e9	BaseBridge
4d48621fe66c2b2f8995f3c2bcc66e3b9926ecd6d38e56f531237afef8a21cde	36	52	1	6/30/2016 5:35	44166a49f587baba1240bee8136a8799fcfb7fad	17a2b038d1d9080b42ca8e497dddafb8	Geinimi
4d4d80adc3b652252b8692a9e4e37277c9d0ae52dc0e0d1bb17ca4165c45a518	30	56	1	7/11/2016 8:45	f43be80b0311e3478fd4fbfaf9e349dc63bb3256	3e9a9adfd27d360271a3f989217a4599	Kiser
4d5133b4f29e62d8950d315c46bac5e1d23c76ccd462bc0a3327ea2e37b2644a	37	55	1	7/11/2016 8:45	711bdb6c8a2133bf3b0334d1e3d01d744c1cb085	309fe6dd429546bfe84df1663e45badf	DroidKungFu
4d57ea2f19044c25be8ae529d08c18d1f54b797215120cb34f62ed6bf916d3c6	37	53	1	7/11/2016 8:46	a7f94d45c7e1de8033db7f064189f89e82ac12c1	dc769facf0bbc8ba4bc99bf6453a2a92	Pirates
4d5ff01cc5f88bdb5c894c65b60bbb913a11422cea98a038cb2256fb6b85f90c	35	55	1	7/11/2016 8:46	750ef85a990036e1b3165b2ee861c47ca81d4b21	83f0da77acf34ffdcf798e75bfe4fdab	SendPay
4d62cfee89dfc4451bda6fc9e6c09189b6bad089e2e97e36084fd0e910363d76	37	50	1	6/30/2016 5:36	c00ef6839d831c0bfbb4a05818803fe864d9968a	2cd362f7f4a5041af5642c6af6cfa59f	DroidKungFu
4d74bfc70403a64cb3130b24db9548f0ad95c14a2e382f8e32be104cea61414b	31	50	1	6/30/2016 5:36	feab9ac0f3f18487b80aa530a82b63782e68d317	756ad4e0ccc9b4a0b0acdc3f7f2ee91d	GinMaster
4d84bf989cb4f99cfb63847461d22666968cdd3f70fda1c79ccb33c3435e33bd	33	50	1	6/30/2016 5:37	d9bbf01b49a33b8eb94373731264c7f7a91fc745	f091a5ce7d85f7abc777e8a63b2d5fc9	GinMaster
4d872d0ac4392a12625f694fa3c7d12b789d9116f29af34745ca90fdd12176cd	33	50	1	6/30/2016 5:37	375f694c35eb9edb6599133a164bf798185b3bb4	06a64b522a7d715b9b59bd0eeb1c2d87	Opfake
4d873af4820deacba019f177b37f13495910568bf3547b8acdc10c06daf094b5	28	50	1	6/30/2016 5:38	7edba7e4c6e547adcb7b416ce618566c8ccef0a2	794f54eae20dd8c3137074e24983797d	Sdisp
4d920f5202a33ebd9bbafd73e11d5d222d4b8e0d50c11bc9b8b5f4e291f7c8e1	38	56	1	7/11/2016 8:48	1e2d7c2416328f174d838a75ffe7e885c4d1beac	ca4a8e620f5ed94abf8232c59404dead	DroidKungFu
4d9f54c0b3f5bd5c544d548b131d57f47629b43388c3877c3b8db5f409f5be0a	37	54	1	7/11/2016 8:48	79535d84bb8fccb7bbae01bf339f2000bd4e7fa4	75c4d88f8f856c9353abd2da86cdf9ff	DroidKungFu
4da65b3f41b8ebc2019ffab890fa9193f7457d028a4e9f70e390b442a912b819	34	50	1	6/30/2016 5:39	4fbdc982a7295ce4adad573f71309e711ed2e0f5	ba9cb3c56f27767ac84c8ac59d28c2c0	Kmin
4dae15113eb12afb727961a3c853d1b28970cd5ea9c29e010e881472ada3a2a3	38	54	1	7/11/2016 8:50	bf523b2084a64bf786964660686513f5a335d271	18212665381ad264ae76fcf9e20d15d6	FakeInstaller
4db637825a8895088f01755b9c7664d022a8a9c3426c4bbc9b0978532eda809a	35	50	1	6/30/2016 5:40	1642ec099383b40e5a684f6cb8b2a60e72c41aa7	96ecdde50ba0481f1da67ca40dfb8a5b	GinMaster
4db9936e2bd190cc35710264179d5feb28735c0661991593f28d5fea6b2a3998	40	55	1	7/11/2016 8:50	c9305cc8e1d2908708a49e8d9b932c2fdb952106	56c1001b670e45b4a38ed04a30dcf854	Glodream
4db9e1f36c97542188b3601f2e1823968989cbe0ac3b481b8e29f565cfd213ee	33	55	1	7/11/2016 8:51	11be7badfd576018b54647673e3128aba4d22a6f	ada8a1ce9f2a90b73b30bba65a294b46	GinMaster
4dbdcce9e5baf879efa89d0385bfe595d20f35378732e8ce7499004e9af5592c	31	54	1	7/11/2016 8:51	86f9eb636da3bab2bc25f0514bde7a6e80f7cb77	70c99f3c19a2f0fa2aee10bf5a383955	Plankton
4dc2d4c59ca4e06b852ccbec728009a2a7a7e1e3f6cee65588d4d376b7f14a2d	35	54	1	7/11/2016 8:53	01204e60e7c6efae0bd46188a3e29faf879fa61a	8c129b7bbefe0bbee966fbc33612fb79	Copycat
4dc7570244c38a690bca52a8da1b9108c7a0ee214fbc0a972725d43c8c78fa9a	37	54	1	6/30/2016 5:40	255a1b74428b5615d65f39775ec7234e27bd9e74	999dbe4c27d57e900c4ab1de56723a31	DroidKungFu
4dc7b60019b3ed53383a8cc2a18041425181ec621130871daed653dcc86dcd49	32	53	1	7/11/2016 8:53	5c6599b074e63dfb4c53be3fd594682e9fa4bb14	8e5815d38ffb6d43fcb8b65a00324b5f	Plankton
4ded4fb3508a2ead693059b0378f41ab9cfba36f811584a49ef3e84cee074192	33	54	1	6/30/2016 5:41	8258aeb513b8392afa6a8b2340acb9b8f981e9f8	d565f4c1ab49bca87a311cb4576be43c	Mobilespy
4e1021512b9f949d56af5e883b15765b28bbf2bf6e8cd94f1e461113df41a59c	36	54	1	7/11/2016 8:55	e9592f34235c843a5ea2b4a459ed9e9949e3bb6a	10e3eb67d07d20699892548e6fc6bed3	FakeDoc
4e2e7efe3e35a51d70fd2f45f748964ea2ca25c672e370f6f21c0fd2e8ee7956	37	54	1	7/11/2016 8:55	20d0aaa05f93f19bc62b15a5e9097b8b337d3484	69bfc6d84e9f51dca877a337e8822dc8	FakeDoc
4e355df8f0843afc4a7bfc294ee4b1db9e9b896269c754c2d57dcb647dcd3efb	40	50	1	7/1/2016 2:15	9d44685d007b9a8e908290389a748f69a2b7bc39	af15133d59f5ae6add4be59871d4236d	Opfake
4e4163d291e3fe116bafc1ce26b9ef69fbe83120b54a0093195784156b30eb05	33	55	1	7/11/2016 8:56	9535455bcf74d0e6d7f15da8b20d4938fe2529dd	2c87df54a5ea34111ede4df8806d5d55	Plankton
4e5ae0a47bb853750d7f596d64bd875de7fb21f890dfce9a787a2b3efdfe3560	35	55	1	7/11/2016 8:56	2b98128819259b970bb0b230dbf74f814567053c	eea05f4ab2805f9677b25b96a7ef94d9	Plankton
4e6034e350c89c27c89387b90a1d5c483f94814aaec6a8f432cf8af3a46ce06e	39	54	1	7/11/2016 8:58	cb0bbb948126728163442c0492af63cd40ed9e9e	35df2db59f5ffee8f86cb2fe32671b77	FakeInstaller
4e617458d3f2f7a0cfeb76c908e15f26db7d682ed3374c6f3adc0e0df925d737	36	54	1	6/30/2016 5:41	38972b185c94c28f7365c217744d342dc6e2893b	3cd0a4b7ef5a4f04c1b25737f4028a4b	Opfake
4e62010ad438f56bbd0fe0154989a78d61da771646d3f59fc03e96e72a71170b	36	50	1	6/30/2016 5:42	c8fd90495b1bcaba78bc0ad962b6682290260061	81791881d36291dc0fe8947c21da1e04	DroidDream
4e711f2b2d470184b186f7bab1cc1dda5756a3a168aa61484aee0015ece7f9ac	31	55	1	7/11/2016 8:58	19b6bbdab3516a82cdc22d1e291864fd16f469a2	7e101416baf088292ba251c6f01456e8	GinMaster
4e899e0c8729264e37fe6b9486ed99e0605e1a9a4cc3834c28433a115fe8f60c	30	55	1	7/11/2016 8:59	9b5e91d5698ce35a5c570d12d26ee67be655ddfb	f134fc245e50f031ed8b4fae3f1d4eb0	Plankton
4e9c94fdd9ea042197811c4f19f93416fb64a2ece40322d538c46eecafcd0fc0	35	54	1	6/29/2016 10:19	984b7d372ab7dd5520751c4276fce8965f23f6b7	7f78c06767fe25d2d9526644f1961ab5	FakeInstaller
4ea68deb209a29ed0b1fa7f7555006dec050d8f77cf5820b550e32e5a6f6f88c	39	55	1	7/11/2016 9:00	908fda1a101184c15fedff1943fbbc39c952aab4	9b9a12c88a3377c5ac87716c8c5acf6e	DroidKungFu
4eaa3a6ceb9bdb5d2fef915cd692b1fe8947dbe4599e91f57db783efcddeec76	36	50	1	7/1/2016 6:49	926b71e2046d057a76ed28a8babddf0c0090a771	b6c329c8a3913a28bea198d88191a7f0	FakeInstaller
4eae155c5fb1784f5036879c93b43c1f6b574a7ff5c98551f29c4729dff83477	33	54	1	7/11/2016 9:01	d98f8c0ebb58d5e762324a1ebd17dde8ab7ce61a	d70870cc47889a2e525bf9f92bf548a2	Coogos
4eb1d22c79473798c8869cf0da39887eeeb00d7cdff213d2c62b302962ea9583	36	54	1	6/29/2016 10:19	c4122a4a11842de7852989bfafc14b7ac9a6694c	7728a0651e997806edae446b4107c2ab	FakeInstaller
4ebac0c622262494699f15a22c4d7528ff7f7f3236ad94e390301f0dcca3d0c0	36	52	1	7/1/2016 9:32	8a002801f7cb18c1a2cb328abbdb11a5bc1ab9c9	665da31db7f02fe1ef62622a55e54dc9	FakeInstaller
4ebf42ff9f90a302fe42cc4e5da0e65c902b1c18d8cf5396b5a30c2ddc1b5163	39	54	1	7/11/2016 9:01	81f8d844d7e12cbfef17ca4d35b6631cea157c63	8a0c4006157c766a08c313fa2143f1fe	Kmin
4ec1cec9f0014c91a384b7421552330279a8a0d50cefacf0efa8b55df27d08fa	32	50	1	6/30/2016 5:42	0cc0a991532d424f1ba408544b372948bedc2916	d2321c3b71b1f8076ffacb3777383cec	DroidDream
4ee827e4fcbcff23e3074046848c85b823c073492f64e75f974d31c78132ac34	35	56	1	6/29/2016 10:20	7a532e9574dd34eafee409129fb936b578042767	22e7bc6833ce386391ad7b218c2bcbc5	FakeInstaller
4eeab4c4c39997ff035e78a53f7247cc57d6118232e9125608c3c095958ddfc3	39	54	1	7/11/2016 9:03	e3a0fb145468c8c0c345b90624d65aced87cbea7	88acf56140b5f592af3c7170a0dc4ff3	BaseBridge
4eed44e6d07ecf638c4013eb1e42d242b329e1edc850cf90ae64b496656c4496	40	55	1	7/11/2016 9:03	1fcb0e758828a49e440e2adc5690e0ea1b8b2db3	ebd4c2a9218a2e5093353bdedcafd2ec	BaseBridge
4f03af5e7b57b895f3840aa49d694cfc85a7b901a6bc92457a9c2e5628fd3b7d	38	55	1	7/11/2016 9:04	8f8d20d4fc2deaedab52f9b61be8f657733e7ab4	501151cd51a89b70ba95e73dc1be39ae	Kmin
4f047842c2730214087a0db0f4a46ae2e9f27ea52a434418aeea3c0594de1171	39	54	1	7/11/2016 9:05	95d57dc69254c77b28aad4bd782328089f1e31c3	227797200f343eefda73e1f0d2ce6690	SendPay
4f0e65e8f12122481016fa670ccbde5b384d9cee7353dea457d67ffa751f1d14	36	55	1	7/11/2016 4:48	6c8daed69b293c2083f7905d5b02cee6041c00f9	f5e9c965c9c15dac98a63f362c33149d	SendPay
4f1cbb091dcde0cd0e8fe0d4bd27134750bac6711029e0a37179832ad3698ea9	41	55	1	7/11/2016 4:49	c3d37de639c0909ad78cec8c52f63f04742fbe6b	92b1dad744be995bcfcd38adaa6f6a07	DroidKungFu
4f3fb56eecc1eaf4f8d5eeaca873e36c4956e57a25f9516e5d8afb26e14dccc0	40	54	1	7/1/2016 11:14	aff77032c2afbb3dabdcfa6a07cdcbcf178fd4be	7b7fa2c27f7eaf5ef3c2e308a845a486	Opfake
4f42545cf050611355a4a1f487fa89f544b392e1fe963ae99e581f4a9cffc430	32	55	1	7/11/2016 4:50	5203d7be558980e0bcda6406fc81b36bcae37362	b4c2c2f88b7543c1a88f067b46603602	Iconosys
4f62f82139978879c1f2454cf4ffc737ac2134a4db5e5506d6ae2daa73e1c2f9	40	55	1	7/11/2016 4:50	cd740bc995fee2b53794e93eec65c47483af2476	1cdd0faa3dace8744cb0ef25caedc108	FakeInstaller
4f6bf46228a819f7a28b1304cf20bf2bc661ce3a23a7d759fa19eb5c2cc29ae4	34	50	1	6/30/2016 5:43	716933972274ebfd746536f881d225cfb82b5780	174376c5ae57466dbf47cca99ca98f52	DroidSheep
4f6e8c7b50971eab0276c4838afc1aab9c38d0a3e58651d06f5204ce5a2305b2	33	55	1	6/29/2016 6:47	8298b670d823ba8d92e0f08b95de22f302725233	fa76684695e4631641adf4ad9e733941	Dougalek
4f74d243c46ae5b3d6ba9742b263c4ed717577a8fc8b2775f7dbdbfa2fb5e86f	38	54	1	7/1/2016 7:52	1353bd14e91a53fa1ee54cd51c1db6918eb9f851	4f2d5f2c83f77a0e04562db255a422ab	Geinimi
4f779028be9f2991b82a5c4cc79f919dac5298f2e8a4ee211664780f9fe507fe	35	55	1	7/11/2016 4:52	0a4c9ec6cf00fcc3200057e0d54f147f608d8e30	e486c9e8ac1a93834a2f5be3ea02772e	SendPay
4f77e4612dd548f6f60eb4db80393e1e019d6c2e593b92ac1829d928739217b4	39	55	1	7/11/2016 4:52	c9718819144407c3651138383225b936495d5587	3284493fb26ffce5a1c23af6b2383b6d	Kmin
4f85637857f489cae9ab492c306b5c122a8efd826c258e0872d695d8160dcf11	38	50	1	7/1/2016 11:14	12280c65b09d88d397d62bd12159aafc1d3510b1	7479f478068fecbfb2c5aa9dfd71fb9a	Opfake
4f8dfdbc2e121f4fc62d01be8d668c79e60dfeac04f74cf940029b7804fc0f03	35	54	1	7/11/2016 4:53	ed9c2aaee01a02808028703706f4d3248761d714	72ac5c4fcc3022e8d83cd60e7a2734f9	RediAssi
4fb0b266aeb1f7c45ce2b7e02df39d40e1a51133e4ff8267cde1b1674d00d6cf	36	50	1	7/1/2016 7:53	56ec50a90d507e04d4b088716fe41ce5700c7a18	6dc1a7e027829cace2abd8628461ab00	FakeInstaller
4fb6bcac98872b0ee94d3ca258069b6b02cafcb0980c5a44482a950b2ab62b45	40	54	1	7/11/2016 4:53	ebec0b14abc7f130b171821655e2fb93684fa9a6	b8dc5f6599afe6695f2cc6c24b16d59d	ExploitLinuxLotoor
4fc51d711a79c43198da4eba474619d3f8ad82734ee51609263f01cc3a67a999	32	55	1	7/11/2016 4:55	fb4008f37f5d07770f0e8d67c546099d615ae684	7692f201a008976b5302182c7a766df2	GinMaster
4fc7651fcf75fd527a9b572ab6a900eb569a78ce8159d6a7436b69e70651a85a	36	55	1	7/11/2016 4:55	e0162e69e1f7cca3db05f1f1d85b42de9d045cd5	96fc7722556cccd9179e18bfcefad5ff	Plankton
4fc980310d657aea452e3857bfd349dc09c17520546e934f9851298cef659024	34	55	1	7/11/2016 4:57	8c6caf1bf776eafe8792a676897c8be9a4fb3a25	ad5069e0067393c9ecae807163996f5a	Plankton
4fca2064417bf4c9e96131aaa59021a56f6d01c18d74d085cf01cb9e9c4e6e25	35	55	1	7/11/2016 4:57	2258a8d7a10bff7b23ff688a1b557f33fd92008c	f04926954ae6bc1e408969042cf3b5fd	Plankton
4fd24ba0559e8006ee8eda6f48feabe0a9a8b582f5c24ab7a2fd59717175a49b	38	55	1	7/11/2016 4:58	b9ae6f6551a002d49315250dff7a2df2bacffc6c	e0a0a4aaad2e62c1fcd3fa26e4c86179	GinMaster
4fda06a96d0f0d1f261bec3d11e7e2e7811397ddd93cbcd28d82f80a47349df5	39	55	1	7/11/2016 4:58	6fedf43136565aaed667bb88095c1df50faa71b9	e1309857c49feb0ee51643f3939f8e97	Adrd
4fdb89bcd02e5fa1f7bd68077474a21185513f2d8d5e18d1a72370c600ba636a	35	55	1	7/11/2016 5:00	3a8f97f02716ef56f6287bc2ad39d8f5272c6c7f	161341892b734f8d81eb7804f265ba7c	Opfake
4fef0345a3db570e0e31cb64db0444fbd5f230b0eb01f1fedcc3e7cf0ade9e29	27	55	1	7/11/2016 5:00	4c8d154a0e4e27f9129dc19d64f629dea442e6f9	7aa547e33611ab2f714e25ae5675a4bd	Sakezon
4fff4f4f98197acd4a943acede362d4c64f9d20ee5e64f7d0f4e66f3dd08fbbc	37	50	1	6/30/2016 5:43	81a5191109f358840b153f01258e1dc6a58d0787	bb2a6503672e593e9e9bfb35ed24d6ea	DroidKungFu
50043ba8693639bbd00ce65842d7fabdd3da8c89e8d18b16bcffb701e6dab2e4	33	55	1	7/11/2016 5:02	120e2132dc44553508d0ee13abcf353446e10beb	09bd989ecbad4964eab2258b1455c7b4	Plankton
5010f34461e309ea1bc5539bb24fccc320576ce6d677a29604f5568c0a5e6315	35	55	1	6/29/2016 5:57	a1c40bbe6389d853efd3fdae569632f19f14180a	ee5afb10fdddeba452e37fc24144e582	Opfake
5012bd7fcb3be754dcca99c2c45ec0b25f3c66973950daf93cb8bd5daafd8f9a	36	50	1	6/30/2016 14:36	15bcbbd9c44a40d971fc3863ff4492b0bc9e265c	8fd149d4b8622b6dc7d90745b0716a3c	FakeInstaller
501c43c4b659be8f587a104dabeb9efa173975997a724274c9e219eb0a3bee7f	39	55	1	7/11/2016 5:02	ffe62967b75aab56710110b26baa69acd47a81dd	6432fb05527da4f915e582a8ca901003	Adrd
501d36c5c83bfb97cc70a99674caf11754eb1dff1eab0395c81d75b9023c2655	34	54	1	6/30/2016 14:00	2dbc047b149a1eff65b7ad786df92e570ebee984	883b5182277028360b58ef919215972d	Mobilespy
501e59617ebc392f718611ae734b41de67c886d0666ae3d143c58255b207f4cb	29	55	1	7/11/2016 5:03	f1d9e03c762b6e5aa39dfb1ce1dd0dee573bbc02	b8b434ab21d394daa0a9a78a515bd517	Plankton
5023ef25aefddeefd294a0fb6692d4e6c5091294ac3b4d30aa4dca6f5b7b23a4	29	54	1	7/11/2016 5:03	d6133ea96a9ef28032660f6df70c320a5135344d	6b1cf0f8a4941bee8c69bcfef4bac758	GinMaster
5025188972eeee086b4498b4dd800abac9bd426a9a21390604c8e866b7c84604	36	55	1	7/13/2016 12:21	a7698ab14ddb2d97dce476809fefe845cfbc8656	e37b0dfadb1b5825bfc8559b2bbf4cdf	Opfake
50291db8da2bd1cfc12838a74c3f866bc543a5246b955589d7ca5fbd996309e0	35	55	1	7/11/2016 5:05	29131358c72d26ede751ecfe5c76a3c656c6c1f8	f2023e6672f5b8869686b942def7dc8c	Plankton
502e650f3645591e19a1c7bca6c2b05fb2f5939e95e4341981068bb9205eb640	35	55	1	7/11/2016 5:07	2fe8e1fb5ba7766fbbdc50fb4cf5d29d9efb2788	d6ddd94c8fc42854f6820a895f6ef8cc	Opfake
5030b673a6de2f1e1a83e3cb911fe053bdc38439d6a22ebad1c8a3a59d513205	37	55	1	7/11/2016 5:07	fb014cb1c0cf516d37403325b56d52daa6d3a1c4	9baff9e199651481383d66c857788603	Opfake
503caae4d6c62341f0afc7a3fdc1b0f5e17b997a23672131aefefe6e51fa2ea9	26	55	1	7/11/2016 5:08	192d4ae443a7322ce08a83bc128d9b6abe99c076	88519437e74047c14d3fdc6695d2d7cd	SMSreg
504ab9beb5c26322c9b294ff78ddfac85434eb3a73bd0abd14eb35264434fdf8	31	54	1	7/11/2016 5:08	ae778fa55389a5c2498a3cbb8b421b3585753587	26e9f667e4ebb38fc2e86c44bc686c86	Plankton
509fb0ff183bda46a70a8851e40d7873debf8420e3c9b66fc399ad74ded01efe	32	55	1	7/11/2016 5:10	ada1548dd834fe77215bbab42cfad3af69a08a6e	a84b882ecd9d51c39afcdb870bb0aaee	GinMaster
50b1800e0fe09db1003ccc11cef68cf279338816c20f08d6a7f5cbc65fa615ca	32	55	1	7/11/2016 5:10	f4c852922eff48b7961d2bc132dd1ccfb502e016	1280a9c8184c5f58faf7e34791776897	FaceNiff
50ca58df33ea439ee40ee000e39fafbb7072d895a2a096527386f34b9eb42c47	33	55	1	7/11/2016 2:05	b244efcc2f933dd981af7b82604674d1f1e21694	5f58d58c4a2599d43bc0f498c15c49b5	Iconosys
50d21741130107920a2d49f6add891058f0e7a9fce86ba385446d9c5e3fb13ba	36	54	1	7/1/2016 7:53	a4085a9d54d48c71e1267acea966424a3e41c84e	ebb894000a210ab4049397e13508f871	FakeInstaller
50dd9ebdebee9c8b8f67e6fb17d97b6dcb272c73a3ebe944928fedf15d45faba	34	54	1	7/1/2016 11:15	63ffbe7bcf579f708f069e0791a4d6ac3f32575a	17f008a97ded13339b5d99fc005049a0	Saiva
50e4f3f39fd3a4ce853a23659bded748aaac3b1bb3d5e77c4dff9a43d1db4b66	35	54	1	7/11/2016 2:05	1af86abec8b4bfd269119bf0ecbc25834b429b79	75fc989c788f038abfb85916207a0435	FakeInstaller
50ee9205df162eac02f804212d851c400dedb329695282e5cbb0f0cf191e40f9	38	54	1	6/30/2016 10:07	442912d45356de117058ac223ddb1ac2fee046dc	b81d755fac6df6f223effa95826e1906	Opfake
50f6966e28d6e39201e472e35bf60a3e262228be18ecc08d24793e3237e1d987	32	50	1	6/30/2016 10:08	7e5d8c8ef772b336480a29df1e03ffd13eb36a93	6395300ad66bdcd59c8bf3b1fe4a4ef0	Boxer
5107dede507180c8458c4e5f87e27f580521f365a54d9e71286acf0e54db9e1e	41	55	1	7/11/2016 2:07	bf82d4fca7cf248a5cddf8fceaec2735438b09c4	022fda4f85292d498bee4b8bcc01d0ed	DroidKungFu
510f12d8ba331d47535c86f39bb217e806ea098127a82b61055aec831232324d	36	54	1	7/1/2016 1:32	b18dcf8062c767b1f8c34e3d6e2a52d7b9ca0cd6	848bbe945be415a54183c351c6344283	DroidKungFu
511371b7b9132fb852db28d1dd727047e8393dcea26c58092376fb8405f56309	33	50	1	6/30/2016 15:20	bf38de018a65942f1a2ee5f54b11f6f50643f0c0	c18c77ab98addd5fda4b30266971df88	GinMaster
512c22e678dd4638d893e63d71946c260881e7cecbe3b4b96ff71831292f87a8	43	55	1	7/11/2016 2:07	5d9721692031af2a6a05cb55e54d6687eb408367	aa39a83998d6f9d2b4ad5c7cd52f83d8	Glodream
5137edd9fa6e73be3b5c14c50faf0b6602c7a155e30a931d2a98b31ac1e021c9	40	54	1	7/11/2016 2:08	30c7121c1757cc7b2c31b5a9f9a9100f758c0c73	72dc94b908b0c6b7e3cb293d9240393c	DroidKungFu
51806f825e6c841c40fc56f1271d716e571bb14f2d3bdb28953e22a9f23d0bdb	33	50	1	7/1/2016 11:15	eba5af82d82a40814b777cc55e97f4a1a5850ea1	9400c7626533ca9819915b24c77b7a01	FakeInstaller
5188a8e39a3bc6a61da49661ba52a7d14de4d42b10bbc2e53b64ff6f636de14a	38	57	1	6/29/2016 5:58	075f9ab57a187a6517d319a61e8b450c6467a3b9	59e05aa1cd97f4b02aad1193f283397b	FakePlayer
518d0ac64d3fa28a44f11c078578387831a63c5c25e43d167d557197b01ecf96	36	55	1	7/11/2016 2:08	664f41c0033eac233bfd0d4d6a36931c91829fb7	c92aa6ca3bceb073851c81e59d7e5acc	Opfake
51a5ae785892b76b1dcd110b6d9360d5005695bebca62cdf1a1863755360fdfb	38	55	1	7/11/2016 2:10	999773583e37de010ebf40756e2300f002a8f31c	ffd6b5134cb9ff18c2500962d0df7793	DroidKungFu
51a770a8bd81c80a664705b3679bb3a356f6c3ed25c5845781ce7debaf5a4dad	34	55	1	6/29/2016 8:17	e5b12bee4a514dbb193e804f02e26c7e27f3b22c	9139523607e1edbf56f8ca3db55fb5e6	Fakelogo
51ab23912946b1edf4a37ad78a145f7863a7518d56c13b309f2af00d10827a49	32	50	1	6/30/2016 10:08	a9c27b6fdf230a36ac10efb5902a7820b90785da	950dd7d7a42d1d5190b7e85b23590420	Iconosys
51b1802daad458abf137c71c28a5d2317a4f97ec066f1f4bac2e38a00cd1519d	33	54	1	7/11/2016 2:10	cfe91ce3dfb9eb82d9b0aa125baa24fb2d88fc30	93a94d877501a5505370f6a2b0ccd4be	Plankton
51b775b54af5f95a6ce511fa125b4ca8a00d081d67941d077e339b4d5011b26b	39	56	1	6/29/2016 8:18	e4d61797278c1fde0b1b7214b29c3b88325751d7	1f8d681af35cd46e68bd65ea2ccd93ea	BaseBridge
51bbbdaf511e85174a66f9732936c803da6c017b632040adef78a00b666b7cf6	38	55	1	7/11/2016 2:12	691c56698c1bbaada0de560dfe582a612702c8ae	749b77ed464aae7c8938012099bf5eb1	Geinimi
51bde798180a824de1fe0f6de45d6f841def71891e54bbf4afcf5ef265deaad5	35	54	1	6/29/2016 8:18	c5ae629d74f7d504bfa9ea024848392c3453ccce	0e5171669d5a92ad0ee9dc30546dc9c5	Stealer
51bfb82709e927d65770e5c59ab6eb96b73b19525e127f60a25831cd2b8aee82	39	56	1	7/11/2016 2:12	7237c992c69e4bd2ccb6e8a79bd87d90eb3fb37b	5c1f2f86c4e3c72267f6afd28a681de3	DroidKungFu
51c3e50d430b20200a2bf2e5e0814b814b7f0e4fed165a0326dfb52a507244a5	36	54	1	7/11/2016 2:13	f65c2d23ab062478eaa40cdbbb963990844f7202	15d5b82ac79402d761e891b40e2e2e47	DroidKungFu
51cc06288313a3d249d5a98a386bb559f0439c1c66da6742270de9e1ab742825	31	55	1	7/11/2016 2:13	3692ddd1225291415e83e3393cccd5c83fdc9b22	c1d70335dca5cf9e1d5e043e132c98ce	SMSreg
51e932523a715d3e35bc092bf7f2c736cb1e54d2b02052a53f48b4a4152c0209	28	52	1	6/30/2016 10:09	8ac448d5f8f3c7ee11c16614bbce65346bfa67c0	f53b469887103ab24527f3e7fd1d9018	Penetho
51f16e4d41ec420e8520220d44b0088c81619014896be524f411b718e730a33f	38	52	1	6/30/2016 10:09	47aeedf4330cf2b4e5fff3a5ae546cc4387ed2f8	41b7dc37d0dc7d6813c5c06ada300362	DroidKungFu
51fe217e7f5be33e90a058a5495fda98f9a8cd1441fdb7805fa687460b551ab3	35	55	1	6/29/2016 5:58	d1b27b327c61492d49955991dfa05db5dd61b7fa	dd86d5c6035943ee9f3e8fe65ec95ec7	Opfake
5200ef8fdbbdcce8c4fbac090082cb240696c23e6eb22c28b405bf2a021a9d6b	35	54	1	7/11/2016 2:15	b893424f92be2476b18d3acde308c1fea9feedf1	098520f367a5a805dcba58fb83d1bc8e	GinMaster
5202b2598b601be7d693fd524bbf22a81398c09bf38367dea76b13979275a6e1	35	56	1	6/29/2016 10:21	04802e928fea38f755eaf8a048baab757a6751e2	8a1dc5c560ba50a9dda13e6b83ef7d74	FakeInstaller
5206fcf68bd3a965d3d1717ebae3c4f0931311b6c2457d8c48765b1e8fbdd2dd	35	55	1	7/11/2016 2:15	79435f3ad496f545f2186e78d702d0c0126fbd5e	0c4431090ab54cb901e16f3b77693140	Plankton
5208c091b315c25975719f7bc0a7cc01a62287843eb6299a454605f9bdfd3a91	37	53	1	7/11/2016 2:17	b92bded973f942e15f0f2f68333de1327595d989	1200af8342bffdc7eaf2331491e2c852	FakeInstaller
5209218827575d75fc6281c738d71f292556f24f2f716d7443373145abd1a06e	35	55	1	7/13/2016 12:22	7f008e1a3d756f5340ea44bc1c6db5bf3af3f707	3f0e1af067fde00dab9ea8a89a6f27d0	Plankton
52239066558928babe034a81609f1e09058f53e49d1acf95bae4fc44cae40796	38	53	1	7/13/2016 12:22	e42305af586fdb7834213b6103bf0bdd36a9ef57	8c132b3b525aefa6ff42eb451c878011	FakeInstaller
522d9630bbfd2599eaee00d2b0f29e239865abc53c1f3094ceb9b552d380f3d4	39	55	1	7/11/2016 2:18	573fa43ecbebf1eabf94f747ad4fd91394183afa	3b1a3cd2eb5c8b76cb56fed414e0edf6	DroidKungFu
5232cc98d1ed269233eab62801ec0000b3f3d63607e83678b064fd4c5718871b	32	55	1	7/11/2016 2:20	71dd4acf82e270c0e24297965c98a902e6448d04	84931d4ce49a9be631bb3c47fbd22291	Iconosys
52455b3778fa3d246642bcf1a1ec66840b76bf2f7278fb9fadf1aabe3d569b5d	37	55	1	7/11/2016 2:20	a23b5f65ecbd5ee26941c5630fe3207e1cf7fef0	88f7e78a0af1c010abc139bd5dbfc7cc	FakeDoc
524d1895a24e5ade1d034d9d9f3513900ff61c365f3c41aecdf6eef87bfc9a1a	37	54	1	7/1/2016 9:32	c90506e577677f2e704e3f7b33a44d93905c1524	b3bec94703d8dfc7c6f2b7d5e09cdeba	FakeInstaller
52513407ccba0196bb0f2e9fee870593464bc8efe5708814ebec51e47e0be469	39	55	1	7/11/2016 2:22	d9131873112459783caa1f4ef27fbde023ef0486	e1b57607a6cc9141e6eb058d72edb26c	BaseBridge
52570063928436f32a00a6c70dd44469623310c9678ac780d7c13beb7c985b12	30	55	1	7/13/2016 12:24	71cc0172adc4ea4097063e9bc0ac106b94d89553	be94db3ad24deaa72d0f7e470182a96f	FakeDoc
5257e8abf6fcba84feafccc12c4f2c32659ff24aed202eccabc722dd2b7baf94	35	56	1	6/29/2016 10:22	4e351cd46d5eba6e5fb3ee1a1b09b50693273680	fc703345b3d1ddd8a4775ae67b014d8b	FakeInstaller
526a62287a33575bd4014de95b631bb37659a03b8e45b2baab42807a6bf46b52	37	54	1	7/11/2016 2:23	3458b3a789c5e4a84b37bc403d5b16f7b62dce2c	122f47d95e849962edc4d8385545941c	FakeDoc
5288d8d2326f668ac39581dfdeede2b136bf3a0e3f349e4acc50d78ff5c69b96	35	55	1	7/11/2016 2:23	98428366452f811596482eac8536bc4ca0cbe39e	56922703b6fa1e4a72ed7fd7c5e889f2	Fakengry
5299d9319957a654127aa4b2e389023b4b0a95d83e1fcb5080e720c4f3753205	32	54	1	6/29/2016 10:22	ca76e7be11942d5a1159a641a401d36a82a8a0cd	fbf6ceff341466a6a303b755611c53eb	FakeInstaller
52b2c62fe7b7891bdbbef0424c6f5a9b4fe61d15b830dcc393bfc0ca3accd82c	31	54	1	7/11/2016 2:25	5c81d62abf6a611ece23399ab03b0befeb4c812a	695386f861a4056663df794662b5abee	GinMaster
52bb09d5bd8ac9b21ba63e7dc2c4271ddbcc29c8df0013be99fcec37793e0701	34	54	1	6/30/2016 10:10	709567b954280adc8448bea756f78c6c7d8c9a1d	5c2c86080b5f1be307bbaa688076a2ab	Opfake
52c6bac36667266376ec82ec041da34513c69f536b4000c65b74b7575d32dbeb	36	54	1	7/11/2016 2:25	da146c489ae91fdda1dbcf2ad90d7d69d766fea4	bb1e36b2ba402e18e64a298bb405660b	BaseBridge
52c7b5a30dfc043293a7dea3a82005f77448983be6e17c517945107c469438b2	34	49	1	6/30/2016 10:10	dd85081d4a9b74b2877f912931da3b78d03db3af	f8fb05b8944007835454606a54a91e78	DroidDream
52d977f5581e20d202c3282646654f000ff336f3c7f1eacfbdc78a8c1ca46424	33	54	1	7/11/2016 2:26	c591cb4b4ba5e0070a677c69c105bd1525daa136	10f3bb5df09617a4ce63d29a1e5b60e1	FakeDoc
52d99bc6c08264c5173263cd1fce2c1d48f4ecc6271866bfe0102e5b79b71fa6	39	55	1	7/11/2016 2:27	4e5c2f45d92ef7ff27dbfa06d5e3d27b176a7ff9	d1f30e820371c5128edc9d4b1381b533	DroidKungFu
530f7c0cf908497a7d6b9ff35159476f965df65e07a905af9912dc2458158481	34	50	1	7/1/2016 9:33	dfa4228fe9b5fc5d2c0cb2afa7ae9944a153c821	c9a1b16a4afd68a696c9a5d3349979e5	FakeInstaller
5310e837f4dec2dce146586718f9f6d522a801fb5bd39c5e20f4f1df8b1e2d9b	40	54	1	7/11/2016 2:28	6abce94205ee4fb45584bf767be98cff478233ce	5a7be8a30a0ad52640b52f8232ca89c6	BaseBridge
53385d8b3106c733bbf625450406fab3171144073b08a8f0217675f0a3b9ffb4	35	50	1	6/30/2016 15:21	912d426b2feff4f55b313bb3baaa0c59e93968c0	590aa6a5b4b4c99aba323e1c0b043575	DroidDream
533dde1c1739a064b1b9e3a8b1c2f2b1b1c9232d7b8ce02ba244907af7a4b5ca	36	54	1	7/1/2016 5:15	0a0a21a135f0f49ed9a41a675b0feb3b6851bd36	94c9fb12631768f748e1d1a8f9b337e7	Opfake
5357c538c0ec809da281cb2c8a6f01a84109384950d7a58e86f22304f7e88f3a	33	50	1	6/30/2016 14:36	c586db0e486470f5a60ea3c4b1974bb723111d1d	3cfaa023340e73054189f792176c0f56	DroidDream
53651b6c539348eb32c65e7595fa24c694f703779db11fb56ae6d5eba3327c7c	38	55	1	7/11/2016 2:28	e1e53ce53b04e245d52c44d459f496bf8272e5c7	cd727ec0208d9680f4388dbd50eb2812	FakeDoc
53668e9ae3681f0f3ba96f0bf3d7089dfc7db84753b0d1a430c4fa5ac619d032	36	55	1	7/11/2016 2:30	b55c3052b55a4ba7d8c3c7df0c2f2e62e842c80a	b6e85b7a9b19ca4dae81bee2ed03ce16	Plankton
536a6084656a2d58e81a88ecfe0a0d050a4a5794f65cbc09170646c3e4c0dc0c	32	54	1	7/11/2016 2:30	6ce01634f05769d2ebeb1bef2f801bc92dce336c	802c051a3d6f166a62c10b029cf42c28	GinMaster
53702b51e102ac3ad7c859019b8640b88d65b3d6008825aca2d1fcb80b2fa845	40	50	1	6/30/2016 15:22	a9891c7ce57448492a064b363ba7e56e60f77c02	cbde87cfcbbfce9f269be2ed29a31ed7	DroidKungFu
5382a41c693e73be00ae2b629613527d481c8a17e5e98e568444fe765a409420	41	54	1	7/1/2016 6:50	1b87a490c092a7632f7363c8c4003a2db67bac4e	6308869255b567ed9b2efd72fd7925e2	Geinimi
538342ee4a1f389c843a6183921e2de4db92d0083e8530e5d2b1e7c331b7dfcd	36	54	1	6/30/2016 15:22	5e7d6d9452a12c447d122a9e284fd5f465877454	1d92c212ca6249e86a903ba1f1d8bf3a	GinMaster
5394c023e39a4bda0e72a8b69a0ffce4c4d20c61f903a10fd98a8ef161812d10	36	55	1	7/11/2016 2:31	d491877388d18409477de94dee29399e71091133	6277a1afe99fc19986ac91bb53d7d6f2	Plankton
53953cd7e9d1a64d73d24889ba3908ecf426217f09d27a27e31e93e81f1ee665	29	50	1	6/30/2016 15:23	f82911784e3fc15d19aa3d80ff583190970f140a	5ce53057d8a63d37269fb842e534c0c6	FakeInstaller
539fc960f3d19eeed27947b148319f4b8ca3793980d8ef1d6a415046fa837b11	34	55	1	7/11/2016 2:31	3b7d66f371677a5c0ed8d30e597ef9cda05593e2	68b71654eba28d8e636275fefc6a69c7	Mobsquz
53a17685a991dc4bf5bca6543acfd6e7188fb54cdcceeba0016686c54cc69d80	37	53	1	6/30/2016 10:12	c743a751454bcaf7cc3493c0ea353e2dbe429c2c	082709acc1411010a5b232b57a5f87f8	FakeInstaller
53b1523a8f52d3c924043b93ac44fb96f2d496d1c054d873e62b5bc9644b1b52	38	55	1	7/11/2016 2:33	accc73f2110dddb359734c21fed385640c5cea9e	cf3eda4fb309a31bcadf96850bb237ff	DroidKungFu
53bc8bb25e4ec65c6109ae763e0fc22812d56b4f5338f490405fb72e68515552	40	54	1	7/1/2016 4:16	a7f33bd0441b5151f73fc7f1b30fbf35a9be76e0	3461e1b57c2003e598f045f389d6e210	Adrd
53c904e2021e463aabb681cddd5f1d9ba2bd42e9a45ef629d25991c28086a8dd	39	54	1	7/11/2016 2:33	dc93d24bf28fb8d3dea0d5a40f5b0641bb22851b	af4652d0dd2d2b5a00b61344fdc57e13	BaseBridge
53c9b35ab17262f967842d7c70273dd845e61af50ffb7e53fb4a98f229e682ae	19	55	1	7/11/2016 2:35	eb55227497038a4d8a7b438659fd7a79adc000cc	e9b516f2b1117c919a94baaa1a4d4bcd	TrojanSMS.Hippo
53dc3be645d7c3b3680e7add47f0f3739da90922cbd5021cc760555e99d79503	31	55	1	7/11/2016 2:35	5a3c7cdbfa19041d788b03901b87a722eec68b2c	a3bdc283b364d1269f75a87e841ba53c	GinMaster
53e926b4f667655fb646e38e98f0212b173bed91dd55bbbdb2438bbfee182d90	31	57	1	6/29/2016 5:59	f611937dbc09ef955be1e1367822c5fe160b6472	e8d6dd00df163c21b071d4654be2cd20	Luckycat
53e99ae21ed353f60743dc8420e4d0f74e50b6e05a431252ec75c8d7d553f0fc	39	50	1	7/1/2016 11:16	f636cfc703dc2bb3c6ce75cd71e032184fee8d82	ed2a5ad43e7599cfcfbf9c5260e2cb4d	Opfake
53eaa41251d60ea783818308b18b05f1488b52717fdccfc0da977d13df0d537b	36	50	1	7/1/2016 7:54	28887d4730fb4bc5325718e16879b1ce4e5f19e9	6e6d060fd18564e3b353b8e93da58d17	FakeInstaller
54115c8c0288c24418e6465f5ea37ebb14f3d36730040e6d2b4982f9bfb1f08b	37	54	1	6/30/2016 15:23	1feeb01180204a2862d332dcbda8e235ee77cc43	0bb1de9bee751630fa135f1f38c91c2e	FakeInstaller
5416f3c2ff2099b0e6303a9a470703c2d651d3ef6b6ddc6506aafef1a4b72eb5	43	55	1	7/11/2016 2:36	3aee467840de7054db43fc50b8a77c6e482a5dba	fa96849ce82d15b019d7b289654e2033	ExploitLinuxLotoor
543fa68b241b0b98f112441289744dd736ba270785ed0358b36d3c15cdd91936	34	54	1	7/11/2016 2:36	a8e073932bad566848546f895b6a450db5c4cb58	a3c0d0576e387f7a426c7da47f8848cb	Vdloader
544246ef317e24927b52859460059e343b7d0de71ee659bdad0737b1de717494	34	54	1	6/30/2016 15:24	fb81eda2c150b9bedc5fe391d30a2a01064fe27e	c54f175f70297615751cc57b109d0724	FakeInstaller
5448a893d673393a78323fd4acb1d001c93809e14fb6e6123b1da610831a06e8	33	54	1	7/11/2016 2:38	3ec1d5e21deb1b6bf6301ff8b28353a04941a47d	8e8f414025707e96eb9c4da068686008	Plankton
545a6714759d4133ca2b91441823da69e763eb39d4bf2304ce89a40bade0a0ea	41	55	1	7/11/2016 2:38	284b7f3493fe63c7672c9df8d56457be665aff64	7aa83071d29a6863fc244505a9416be5	DroidKungFu
545e1a911da1071d79d9c40e945480fd9d5ba051472991819f8eb2644c5a6f3d	42	55	1	7/11/2016 2:40	916fc94417bc1f2a04d8094da87332c547c1925c	407e2f0d89d6634b4225fe1022541bd8	Glodream
54a42147278b7ed37b23c0b4c926963b6fb2b03b1b61bb487f77cd9f1ec3ba75	34	55	1	7/11/2016 2:40	d4afaf56089d4560254df7202aef36c7e09e408e	9d7e08b5901b2ebae8d69ad767f5413a	BeanBot
54b826480d096543873e31cbcf42f78706b48d5034b10559463d5ce4cbb7608e	36	55	1	7/11/2016 2:41	5fd7977cbd1bf1e7f74dd33249aab6c31c84f491	2fdf008e4e235a0cd0e472e32f1a5efb	Kmin
54b9d932c2a2dd3903d6e58e34cf569ec5a7233a5ee622aac056025b4f7af97f	40	55	1	7/11/2016 2:41	06802cba6cb3d66eb3c435c7b7307106cab609e0	69f05155cb7bcc0f10539926f4cce1bb	Adrd
54d8d5e9c273b13b8d69dc7fcc12d5401b21e6fc17b0cebf212d1a50ecc10057	29	55	1	7/11/2016 2:43	c8f7fff4e239d12bac7a8a62df693efc1ac907ab	df473e3d789c63bae99828044da74500	Plankton
54ece852176437e02ce2400e48c5545d32a5d69adee4a66a337ba98c67aea94e	41	56	1	6/29/2016 8:20	7a068452fc091e2f4928b22063cd6a785fcedf6d	eb067699a01dc477c359a95c1cdc3466	Adsms
54f136fe13f52d4052994bf060e52f779d383229ddaa7b4a8ec763aa7169cd8b	34	50	1	6/30/2016 10:12	74bfe422ec780bf9525a67b525852fc9e8ddd8cc	ebee792d6aa849d41cb3ad1b7b9dbb0f	Opfake
54f2a636e000c55bb725d7e552a22117837c1676fb4b96decd135ae10e6f7049	38	53	1	7/11/2016 2:43	299fa89ac24ad895fe4e2fecfd53dea8ea679397	b00ccdede2a43b314565d7f7aa847cd8	BaseBridge
54f3c7f4a79184886e8a85a743f31743a0218ae9cc2be2a5e72c6ede33a4e66e	40	50	1	6/30/2016 10:13	881ee009e90d7d70d2802c3193190d973445d807	7f5fd7b139e23bed1de5e134dda3b1ca	DroidKungFu
54f84dbb2a95a53af72e7346cbe139bdea1759c92c50ad202b66e8f6d548d876	36	54	1	7/11/2016 2:44	4b091e27910ab73c4f54e7938b766657d48d4468	ddd9da23d489906c41a9887ddd8675f6	DroidKungFu
55063d75a5fc9addab547d34c64bc1d0de83f0dd7d551145a7277f4ddf4ab3fb	34	57	1	6/29/2016 6:48	e6d823787c7a98c7e09f3362a8d76c044d5fc0d7	bd8938adab529d72764aeb97803c699a	Stealer
550752afa03c094131f700ccd7a0635151c36a240d2c88d3b381fc46bfe0b44a	32	54	1	6/30/2016 15:24	b6262838b72231d60b38053e549b0c551f498fe1	dbec4757547a7e490c19df2ce3f4462c	MobileTx
551ef476f977de26392a9b93f327bd87e6bb23d563fb4aa0e889a0c0d54f697c	38	49	1	6/30/2016 14:00	20cd71b58f948163a6304d3051cfce08ff10ff69	b97cc94e71714840783a19f8c931220a	BaseBridge
5520c77e61ec226ad629c20cca3a58f8d9fb6a10dfb0cc7704abb373238427fb	41	54	1	7/11/2016 2:45	d30054d63104c30cb797769bcf653926c15a5e18	a8f9508fbcf7a331930171ef095ae943	Xsider
552557183355e34353ab93e7de7fe281132cbc422eefdefcdadcb3af2235c631	40	54	1	7/13/2016 12:24	28b7c2292d4ce54933c43a4cd309927b2c739e2a	5589986add9c75afbf97af5cf8453d06	DroidKungFu
5526f6599456d067ef98b05997daf9e563ab848d4317a4f56ad59ee71a1aea4e	37	55	1	7/11/2016 0:04	469152e930a8b41141a703aa344e6d0d14aa09c0	2cf64eaede16dbac2215e471161a6d50	Opfake
[truncated: 3,561 more rows]
