# Supplementary material for: A static analysis approach for Android permission-based malware detection systems
Source: PLoS One. 2021 Sep 30;16(9):e0257968. doi: 10.1371/journal.pone.0257968 (PMC8483345; doi:10.1371/journal.pone.0257968)
Supplement: S1 Data — (ZIP) [file pone.0257968.s001.zip › Data in brief/list of permission.csv]

permission	type
android.hardware.camera.autofocus	a001
android.launcher.permission.INSTALL_SHORTCUT	a002
android.launcher.permission.UNINSTALL_SHORTCUT	a003
android.Manifest.permission.ACCESS_COARSE_UPDATES	a004
android.Manifest.permission.WRITE_SECURE_SETTINGS	a005
android.permission.ACCESS_ASSISTED_GPS	a006
android.permission.ACCESS_BSCI_DRM	a007
android.permission.ACCESS_CACHE_FILESYSTEM	a008
android.permission.ACCESS_CELL_ID	a009
android.permission.ACCESS_CHECKIN_PROPERTIES	a010
android.permission.ACCESS_COARSE	a011
android.permission.ACCESS_COARSE_LOCATION	a012
android.permission.ACCESS_COARSE_UPDATES	a013
android.permission.ACCESS_COURSE_LOCATION	a014
android.permission.ACCESS_DOWNLOAD_MANAGER	a015
android.permission.ACCESS_DOWNLOAD_MANAGER_ADVANCED	a016
android.permission.ACCESS_DRM	a017
android.permission.ACCESS_FINE_LOCATION	a018
android.permission.ACCESS_GPS	a019
android.permission.ACCESS_KUGOU_SERVICE	a020
android.permission.ACCESS_LOCATION	a021
android.permission.ACCESS_LOCATION_EXTRA_COMMANDS	a022
android.permission.ACCESS_LOCATTON_MOCK_LOCATION	a023
android.permission.ACCESS_MOCK_LOCATION	a024
android.permission.ACCESS_NETWORK_STATE	a025
android.permission.ACCESS_NOTIFICATION_POLICY	a026
android.permission.ACCESS_SUPERUSER	a027
android.permission.ACCESS_SURFACE_FLINGER	a028
android.permission.ACCESS_WIFI_STATE	a029
android.permission.ACCESS_WIMAX_STATE	a030
android.permission.ACCOUNT_MANAGER	a031
android.permission.ADD_SYSTEM_SERVICE	a032
android.permission.AUTHENTICATE_ACCOUNTS	a033
android.permission.BACKUP	a034
android.permission.BATTERY_STATS	a035
android.permission.BIND_ACCESSIBILITY_SERVICE	a036
android.permission.BIND_APPWIDGET	a037
android.permission.BIND_CARRIER_MESSAGING_SERVICE	a038
android.permission.BIND_CARRIER_SERVICES	a039
android.permission.BIND_CHOOSER_TARGET_SERVICE	a040
android.permission.BIND_CONDITION_PROVIDER_SERVICE	a041
android.permission.BIND_DEVICE_ADMIN	a042
android.permission.BIND_DREAM_SERVICE	a043
android.permission.BIND_INCALL_SERVICE	a044
android.permission.BIND_INPUT_METHOD	a045
android.permission.BIND_MIDI_DEVICE_SERVICE	a046
android.permission.BIND_NFC_SERVICE	a047
android.permission.BIND_NOTIFICATION_LISTENER_SERVICE	a048
android.permission.BIND_PRINT_SERVICE	a049
android.permission.BIND_QUICK_SETTINGS_TILE	a050
android.permission.BIND_REMOTEVIEWS	a051
android.permission.BIND_SCREENING_SERVICE	a052
android.permission.BIND_TELECOM_CONNECTION_SERVICE	a053
android.permission.BIND_TEXT_SERVICE	a054
android.permission.BIND_TV_INPUT	a055
android.permission.BIND_VOICE_INTERACTION	a056
android.permission.BIND_VPN_SERVICE	a057
android.permission.BIND_VR_LISTENER_SERVICE	a058
android.permission.BIND_WALLPAPER	a059
android.permission.BLUETOOTH	a060
android.permission.BLUETOOTH_ADMIN	a061
android.permission.BLUETOOTH_PRIVILEGED	a062
android.permission.BODY_SENSORS	a063
android.permission.BOOT_COMPLETED	a064
android.permission.BRICK	a065
android.permission.BROADCAST_PACKAGE_ADDED	a066
android.permission.BROADCAST_PACKAGE_REMOVED	a067
android.permission.BROADCAST_SMS	a068
android.permission.BROADCAST_STICKY	a069
android.permission.BROADCAST_WAP_PUSH	a070
android.permission.C2D_MESSAGE	a071
android.permission.CALL_PHONE	a072
android.permission.CALL_PRIVILEGED	a073
android.permission.CAMERA	a074
android.permission.CAPTURE_AUDIO_OUTPUT	a075
android.permission.CAPTURE_SECURE_VIDEO_OUTPUT	a076
android.permission.CAPTURE_VIDEO_OUTPUT	a077
android.permission.CESS_COARSE_LOCATION	a078
android.permission.CHANGE_COMPONENT_ENABLED_STATE	a079
android.permission.CHANGE_CONFIGURATION	a080
android.permission.CHANGE_NETWORK_STATE	a081
android.permission.CHANGE_WIFI_MULTICAST_STATE	a082
android.permission.CHANGE_WIFI_STATE	a083
android.permission.CHANGE_WIMAX_STATE	a084
android.permission.CLEAR_APP_CACHE	a085
android.permission.CLEAR_APP_USER_DATA	a086
android.permission.CONTROL_LOCATION_UPDATES	a087
android.permission.DELETE_CACHE_FILES	a088
android.permission.DELETE_PACKAGES	a089
android.permission.DEVICE_POWER	a090
android.permission.DIAGNOSTIC	a091
android.permission.DISABLE_KEYGUARD	a092
android.permission.DOWNLOAD_WITHOUT_NOTIFICATION	a093
android.permission.DUMP	a094
android.permission.EXPAND_STATUS_BAR	a095
android.permission.FACTORY_TEST	a096
android.permission.FINE_LOCATION	a097
android.permission.FLASHLIGHT	a098
android.permission.FORCE_BACK	a099
android.permission.FORCE_STOP_PACKAGES	a100
android.permission.FULLSCREEN	a101
android.permission.GET_ACCOUNTS	a102
android.permission.GET_ACCOUNTS_PRIVILEGED	a103
android.permission.GET_PACKAGE_SIZE	a104
android.permission.GET_TASKS	a105
android.permission.GLOBAL_SEARCH	a106
android.permission.GLOBAL_SEARCH_CONTROL	a107
android.permission.HARDWARE_TEST	a108
android.permission.INJECT_EVENTS	a109
android.permission.INSTALL_DRM	a110
android.permission.INSTALL_LOCATION_PROVIDER	a111
android.permission.INSTALL_PACKAGES	a112
android.permission.INSTALL_SHORTCUT	a113
android.permission.INTERACT_ACROSS_USERS	a114
android.permission.INTERACT_ACROSS_USERS_FULL	a115
android.permission.INTERNAL_SYSTEM_WINDOW	a116
android.permission.INTERNET	a117
android.permission.KILL_BACKGROUND_PROCESSES	a118
android.permission.LISTEN_CALL_STATE	a119
android.permission.LOCATION	a120
android.permission.LOCATION_HARDWARE	a121
android.permission.MANAGE_ACCOUNTS	a122
android.permission.MANAGE_APP_TOKENS	a123
android.permission.MANAGE_DOCUMENTS	a124
android.permission.MASTER_CLEAR	a125
android.permission.MEDIA_CONTENT_CONTROL	a126
android.permission.MODIFY_AUDIO_SETTINGS	a127
android.permission.MODIFY_PHONE_STATE	a128
android.permission.MOUNT_FORMAT_FILESYSTEMS	a129
android.permission.MOUNT_UNMOUNT_FILESYSTEMS	a130
android.permission.NEW_OUTGOING_CALL	a131
android.permission.NFC	a132
android.permission.PACKAGE_USAGE_STATS	a133
android.permission.PERMISSION_NAME	a134
android.permission.PERSISTENT_ACTIVITY	a135
android.permission.PROCESS_CALL	a136
android.permission.PROCESS_INCOMING_CALLS	a137
android.permission.PROCESS_OUTGOING_CALLS	a138
android.permission.RAISED_THREAD_PRIORITY	a139
android.permission.READ_CALENDAR	a140
android.permission.READ_CALL_LOG	a141
android.permission.READ_CONTACTS	a142
android.permission.READ_EXTERNAL_STORAGE	a143
android.permission.READ_FRAME_BUFFER	a144
android.permission.READ_INPUT_STATE	a145
android.permission.READ_INTERNAL_STORAGE	a146
android.permission.READ_LOGS	a147
android.permission.READ_MMS	a148
android.permission.READ_OWNER_DATA	a149
android.permission.READ_PHONE_STAT	a150
android.permission.READ_PHONE_STATE	a151
android.permission.READ_PROFILE	a152
android.permission.READ_SECURE_SETTINGS	a153
android.permission.READ_SETTINGS	a154
android.permission.READ_SMS	a155
android.permission.READ_SOCIAL_STREAM	a156
android.permission.READ_SYNC_SETTINGS	a157
android.permission.READ_SYNC_STATS	a158
android.permission.READ_USER_DICTIONARY	a159
android.permission.REBOOT	a160
android.permission.RECEIVE_BOOT_COMPLETED	a161
android.permission.RECEIVE_BOOT_CPMPLETED	a162
android.permission.RECEIVE_MMS	a163
android.permission.RECEIVE_SMS	a164
android.permission.RECEIVE_WAP_PUSH	a165
android.permission.RECORD_AUDIO	a166
android.permission.RECORD_VIDEO	a167
android.permission.REORDER_TASKS	a168
android.permission.REQUEST_IGNORE_BATTERY_OPTIMIZATIONS	a169
android.permission.REQUEST_INSTALL_PACKAGES	a170
android.permission.RESTART_PACKAGES	a171
android.permission.SEND_DOWNLOAD_COMPLETED_INTENTS	a172
android.permission.SEND_MAIL	a173
android.permission.SEND_RESPOND_VIA_MESSAGE	a174
android.permission.SEND_SMS	a175
android.permission.SET_ACTIVITY_WATCHER	a176
android.permission.SET_ALWAYS_FINISH	a177
android.permission.SET_ANIMATION_SCALE	a178
android.permission.SET_DEBUG_APP	a179
android.permission.SET_ORIENTATION	a180
android.permission.SET_PREFERRED_APPLICATIONS	a181
android.permission.SET_PROCESS_LIMIT	a182
android.permission.SET_TIME	a183
android.permission.SET_TIME_ZONE	a184
android.permission.SET_WALLPAPER	a185
android.permission.SET_WALLPAPER_COMPONENT	a186
android.permission.SET_WALLPAPER_HINTS	a187
android.permission.SIGNAL_PERSISTENT_PROCESSES	a188
android.permission.START_BACKGROUND_SERVICE	a189
android.permission.STATUS_BAR	a190
android.permission.STORAGE	a191
android.permission.SUBSCRIBED_FEEDS_READ	a192
android.permission.SUBSCRIBED_FEEDS_WRITE	a193
android.permission.SYSTEM_ALERT_WINDOW	a194
android.permission.TRANSMIT_IR	a195
android.permission.UPDATE_DEVICE_STATS	a196
android.permission.USE_CREDENTIALS	a197
android.permission.USE_FINGERPRINT	a198
android.permission.USE_SIP	a199
android.permission.USES_POLICY_FORCE_LOCK	a200
android.permission.VIBRATE	a201
android.permission.WAKE_LOCK	a202
android.permission.WAVE_LOCK	a203
android.permission.WIFI_LOCK	a204
android.permission.WRITE_APN_SETTINGS	a205
android.permission.WRITE_CALENDAR	a206
android.permission.WRITE_CALL_LOG	a207
android.permission.WRITE_CONTACTS	a208
android.permission.WRITE_EXTERNAL_STORAGE	a209
android.permission.WRITE_EXTERNAL_STORAGE_PERMISSION	a210
android.permission.WRITE_GSERVICES	a211
android.permission.WRITE_INTERNAL_STORAGE	a212
android.permission.WRITE_MEDIA_STORAGE	a213
android.permission.WRITE_OWNER_DATA	a214
android.permission.WRITE_OWNER_FILE	a215
android.permission.WRITE_SECURE	a216
android.permission.WRITE_SECURE_SETTINGS	a217
android.permission.WRITE_SETTINGS	a218
android.permission.WRITE_SMS	a219
android.permission.WRITE_SOCIAL_STREAM	a220
android.permission.WRITE_SYNC_SETTINGS	a221
android.permission.WRITE_USER_DICTIONARY	a222
android.permission-group.CALENDAR	a223
android.permission-group.CAMERA	a224
android.permission-group.CONTACTS	a225
android.permission-group.LOCATION	a226
android.permission-group.MICROPHONE	a227
android.permission-group.PERSONAL_INFO	a228
android.permission-group.PHONE	a229
android.permission-group.SENSORS	a230
android.permission-group.SMS	a231
android.permission-group.STORAGE	a232
android.permission-group.SYSTEM_TOOLS	a233
android.provider.MediaStore.ACTION_IMAGE_CAPTURE	a234
android.software.live_wallpaper	a235
android.webkit.permission.PLUGIN	a236
com.amazon.dcp.config.permission.DYN_CONFIG_VALUES_UPDATED	a237
com.amazon.dcp.metrics.permission.METRICS_PERMISSION	a238
com.amazon.dcp.settings.permission.READ_SETTINGS	a239
com.amazon.identity.auth.device.perm.AUTH_SDK	a240
com.amazon.mShop.android.permission.C2D_MESSAGE	a241
com.android.alarm.permission.SET_ALARM	a242
com.android.browser.permission.READ_HISTORY_BOOKMARKS	a243
com.android.browser.permission.WRITE_HISTORY_BOOKMARKS	a244
com.android.email.permission.ACCESS_PROVIDER	a245
com.android.email.permission.READ_ATTACHMENT	a246
com.android.launcher.permission.INSTALL_SHORTCUT	a247
com.android.launcher.permission.READ_SETTINGS	a248
com.android.launcher.permission.UNINSTALL_SHORTCUT	a249
com.android.launcher.permission.WRITE_SETTINGS	a250
com.android.launcher2.permission.INSTALL_SHORTCUT	a251
com.android.mylauncher.permission.READ_SETTINGS	a252
com.android.setting.permission.ALLSHARE_CAST_SERVICE	a253
com.android.vending.BILLING	a254
com.android.vending.BILLINGService	a255
com.android.vending.CHECK_LICENSE	a256
com.android.vending.INSTALL_REFERRER	a257
com.android.voicemail.permission.ADD_VOICEMAIL	a258
com.android.voicemail.permission.READ_VOICEMAIL	a259
com.android.voicemail.permission.WRITE_VOICEMAIL	a260
com.android.XWLauncher.permission.READ_SETTINGS	a261
com.android.XWLauncher.permission.WRITE_SETTINGS	a262
com.djd.engineeringwowguide.permission.C2D_MESSAGE	a263
com.djd.leatherworkingwowguide.permission.C2D_MESSAGE	a264
com.djd.memory3dgame.permission.C2D_MESSAGE	a265
com.dreamstep.wCellPhoneSpyNews.permission.C2D_MESSAGE	a266
com.dreamstep.webWidget.wSpyBubble.permission.C2D_MESSAGE	a267
com.dreamstep.webWidget.wWEBRADIOPOPFORYOUmobile.permission.C2D_MESSAGE	a268
com.dreamstep.wFlashPlayer115new.permission.C2D_MESSAGE	a269
com.dreamstep.wFlashPlayer12.permission.C2D_MESSAGE	a270
com.dreamstep.wMobileSpySoftware.permission.C2D_MESSAGE	a271
com.estrongs.android.pop.PERMISSION	a272
com.facebook.katana.provider.ACCESS	a273
com.fede.launcher.permission.READ_SETTINGS	a274
com.fingerprint.lock.permission.C2D_MESSAGE	a275
com.fingerprint.security_lock.permission.C2D_MESSAGE	a276
com.free_apps.sexfacts.permission.C2D_MESSAGE	a277
com.google.android.c2dm.permission.RECEIVE	a278
com.google.android.gm.permission.READ_CONTENT_PROVIDER	a279
com.google.android.gm.permission.READ_GMAIL	a280
com.google.android.gm.permission.WRITE_GMAIL	a281
com.google.android.googleapps.permission.GOOGLE_AUTH	a282
com.google.android.googleapps.permission.GOOGLE_AUTH.mail	a283
com.google.android.providers.gmail.permission.READ_GMAIL	a284
com.google.android.providers.gmail.permission.WRITE_GMAIL	a285
com.google.android.providers.gsf.permission.READ_GSERVICES	a286
com.google.android.sdk.permission.RECEIVE	a287
com.haircaretips.hair.care.tips.permission.C2D_MESSAGE	a288
com.htc.launcher.permission.READ_SETTINGS	a289
com.kniusw.phoneloc.permission.C2D_MESSAGE	a290
com.kugou.android.permission.ACCESS_KUGOU_SERVICE	a291
com.lge.launcher.permission.INSTALL_SHORTCUT	a292
com.lge.launcher.permission.READ_SETTINGS	a293
com.lge.launcher.permission.UNINSTALL_SHORTCUT	a294
com.lge.launcher.permission.WRITE_SETTINGS	a295
com.mominis.permission.preferences.provider.READ_WRITE	a296
com.motorola.dlauncher.permission.INSTALL_SHORTCUT	a297
com.motorola.dlauncher.permission.READ_SETTINGS	a298
com.motorola.dlauncher.permission.UNINSTALL_SHORTCUT	a299
com.motorola.dlauncher.permission.WRITE_SETTINGS	a300
com.motorola.launcher.permission.INSTALL_SHORTCUT	a301
com.motorola.launcher.permission.READ_SETTINGS	a302
com.motorola.launcher.permission.UNINSTALL_SHORTCUT	a303
com.motorola.launcher.permission.WRITE_SETTINGS	a304
com.mxmobile.mx20120309.permission.C2D_MESSAGE	a305
com.omgpop.dstpaid.permission.C2D_MESSAGE	a306
com.openintents.notepad.READ_PERMISSION	a307
com.openintents.notepad.WRITE_PERMISSION	a308
com.openintents.safe.ACCESS_INTENTS	a309
com.p1.chompsms.permission.C2D_MESSAGE	a310
com.rvo.plpro.permission.C2D_MESSAGE	a311
com.sec.android.iap.permission.BILLING	a312
com.software.android.install.permission.C2D_MESSAGE	a313
com.software.application.permission.C2D_MESSAGE	a314
com.software.chrome.permission.C2D_MESSAGE	a315
com.software.opera.permission.C2D_MESSAGE	a316
com.taobao.taobao.permission.C2D_MESSAGE	a317
com.ut.permission.DEVICE_STATE	a318
com.wadventureques.permission.C2D_MESSAGE	a319
com.wAppsGeyserSoapOperaYouTubeApp.permission.C2D_MESSAGE	a320
com.wAppzmob.permission.C2D_MESSAGE	a321
com.wCMCC.permission.C2D_MESSAGE	a322
com.wCoGiaoThao.permission.C2D_MESSAGE	a323
com.wDokuStream.permission.C2D_MESSAGE	a324
com.wEarnMoneyForFree.permission.C2D_MESSAGE	a325
com.wHOTChatDating.permission.C2D_MESSAGE	a326
com.wRadioStreamingIndonesia.permission.C2D_MESSAGE	a327
com.wRuddyExecutive.permission.C2D_MESSAGE	a328
com.wSETMAXLive.permission.C2D_MESSAGE	a329
com.wSHAMNATION.permission.C2D_MESSAGE	a330
com.wTdtandroid.permission.C2D_MESSAGE	a331
com.wTelecincoTVeo.permission.C2D_MESSAGE	a332
com.wThisiskushdvdcom.permission.C2D_MESSAGE	a333
com.wVoiceUnlocker.permission.C2D_MESSAGE	a334
com.wWebLoicbyalfred.permission.C2D_MESSAGE	a335
com.wWiFiHacker12.permission.C2D_MESSAGE	a336
hr.interactive.adele.adkins.videos.permission.C2D_MESSAGE	a337
hr.interactive.sdk.permission.C2D_MESSAGE	a338
org.adw.launcher.permission.READ_SETTINGS	a339
org.agoo.android.permission.MESSAGE	a340
air.com.buffalo_studios.bingorush2.permission.C2D_MESSAGE	a341
air.com.feerik.eredanbattle.debug.permission.C2D_MESSAGE	a342
air.com.feerik.eredanbattle.permission.C2D_MESSAGE	a343
air.com.playtika.slotomania.permission.C2D_MESSAGE	a344
air.com.productmadness.atlas.permission.C2D_MESSAGE	a345
air.com.sgn.bingo.google.permission.C2D_MESSAGE	a346
air.wom.Client.permission.C2D_MESSAGE	a347
com.ss.go.locker.theme.launcher.ex.blue.permission.C2D_MESSAGE	a348
com.airbit.soft.siii.lwp.permission.C2D_MESSAGE	a349
com.barcelonafcgolocker.theme.permission.C2D_MESSAGE	a350
com.ss.go.locker.theme.launcher.ex.pet.permission.C2D_MESSAGE	a351
rockchip.permission.FULL_SCREEN	a352
com.airbit.jelly.bean.permission.C2D_MESSAGE	a353
com.dreamstep.wCellPhoneSpy.permission.C2D_MESSAGE	a354
com.chicagoberasgolocker.theme.permission.C2D_MESSAGE	a355
at.itagents.ta.CENTRAL_SERVICE_PERMISSION	a356
com.go.launcher.ex.locker.theme.garfield.theme.permission.C2D_MESSAGE	a357
com.banana.spycameralite.permission.C2D_MESSAGE	a358
com.terabyte.iphonelockcar.theme.permission.C2D_MESSAGE	a359
com.inimitable.lie_detector.permission.C2D_MESSAGE	a360
com.terabyte.iphonelocksky.permission.C2D_MESSAGE	a361
com.sso.go.locker.theme.launcher.ex.earth3d.permission.C2D_MESSAGE	a362
com.free_live_wallpapers_hd.madina_lwp.permission.C2D_MESSAGE	a363
com.moskvichgolocker.theme.permission.C2D_MESSAGE	a364
android.permission.ACCES_MOCK_LOCATION	a365
trioapps.ripple.iphone.permission.C2D_MESSAGE	a366
com.instacollage.picture.frames.permission.C2D_MESSAGE	a367
com.ss.go.locker.theme.launcher.ex.smiley.permission.C2D_MESSAGE	a368
com.cube.liveWallpaper_lindsaylohan.permission.C2D_MESSAGE	a369
com.terabyte.iphonelockcouple.theme.permission.C2D_MESSAGE	a370
com.terabyte.iphonelockskull.permission.C2D_MESSAGE	a371
tiq.iup.wjlliku.pmhj.permission.C2D_MESSAGE	a372
com.ss.go.locker.theme.launcher.ex.sky.permission.C2D_MESSAGE	a373
com.cube.liveWallpaper_johnnydepp.permission.C2D_MESSAGE	a374
com.terabyte.iphonelockbasketball.permission.C2D_MESSAGE	a375
com.go.launcher.ex.locker.theme.butterfly.theme.permission.C2D_MESSAGE	a376
mobi.SyndicateApps.ICSv2.permission.READ_SETTINGS	a377
mobi.SyndicateApps.ICSv2.permission.WRITE_SETTINGS	a378
